# Supplementary material for: Crystal structure of 1-[2-(di­ethyl­aza­n­ium­yl)eth­yl]-3-methyl­imidazolium tetra­chlorido­cuprate(II)
Source: Acta Crystallogr E Crystallogr Commun. 2015 Apr 18;71(Pt 5):m110–1. doi: 10.1107/S2056989015006799 (PMC4420035; doi:10.1107/S2056989015006799)
Supplement: Supplementary file 1 [file e-71-0m110-sup1.cif]

##############################################################################
#                                                                            #
# This CIF contains the data in a paper accepted for publication in          #
# Acta Crystallographica Section E. It conforms to the requirements of       #
# Notes for Authors for Acta Crystallographica Section E, and has been       #
# peer reviewed under the auspices of the IUCr Commission on Journals.       #
#                                                                            #
# Full details of the Crystallographic Information File format               #
# are given in the paper "The Crystallographic Information File (CIF):       #
# a New Standard Archive File for Crystallography" by S. R. Hall, F. H.      #
# Allen and I. D. Brown [Acta Cryst. (1991), A47, 655-685].                  #
#                                                                            #
# The current version of the core CIF dictionary is obtainable from          #
# ftp://ftp.iucr.org/pub/cif_core.dic.                                       #
#                                                                            #
# Software is freely available for graphical display of the structure(s)     #
# in this CIF. For information consult the CIF software page                 #
# http://www.iucr.org/resources/cif/software.                                #
#                                                                            #
# This file may be used for bona fide research purposes within the           #
# scientific community so long as proper attribution is given to the journal # 
# article from which it was obtained.                                        #
#                                                                            #
##############################################################################
data_I
_database_code_depnum_ccdc_archive 'CCDC 1057934'
_audit_creation_method     'WinGX routine CIF_UPDATE'
_audit_conform_dict_name     cif_core.dic
_audit_conform_dict_version     2.3
_chemical_name_systematic
;
1-[2-(Diethylazaniumyl)ethyl]-3-methylimidazolium
tetrachloridocuprate(II)
;
_chemical_formula_moiety     'C10 H21 N3 2+, Cl4 Cu 2-'
_chemical_formula_sum     'C10 H21 Cl4 Cu N3'
_chemical_formula_iupac     '(C10 H21 N3) [Cu Cl4]'
_chemical_formula_weight     388.64
_symmetry_cell_setting     monoclinic
_symmetry_space_group_name_H-M     'P 21/c'
loop_
    _symmetry_equiv_pos_as_xyz
    'x, y, z'
    '-x, y+1/2, -z+1/2'
    '-x, -y, -z'
    'x, -y-1/2, z-1/2'
_cell_length_a     17.0041(8)
_cell_length_b     7.1161(6)
_cell_length_c     14.4143(7)
_cell_angle_alpha     90
_cell_angle_beta     112.956(6)
_cell_angle_gamma     90
_cell_volume     1606.04(17)
_cell_formula_units_Z     4
_cell_measurement_reflns_used     4805
_cell_measurement_theta_min     3.06
_cell_measurement_theta_max     28.4514
_cell_measurement_temperature     173(2)
_exptl_crystal_description     'fragment'
_exptl_crystal_colour     yellow
_exptl_crystal_size_max     0.20
_exptl_crystal_size_mid     0.16
_exptl_crystal_size_min     0.12
_exptl_crystal_density_diffrn     1.607
_exptl_crystal_density_method     'not measured'
_exptl_crystal_F_000     796
_exptl_absorpt_coefficient_mu     2.012
_exptl_absorpt_correction_type     multi-scan
_exptl_absorpt_process_details
;
(CrysAlis PRO; Oxford Diffraction, 2010)
;
_exptl_absorpt_correction_T_min     0.8754
_exptl_absorpt_correction_T_max     1
_exptl_special_details
;
Empirical absorption correction using spherical harmonics,
 implemented in SCALE3 ABSPACK scaling algorithm.
;
_diffrn_ambient_temperature     173(2)
_diffrn_radiation_type     MoK\a
_diffrn_radiation_wavelength     0.71073
_diffrn_radiation_monochromator     graphite
_diffrn_measurement_device_type     'Oxford Diffraction Gemini-R Ultra'
_diffrn_measurement_method     '\w (1\% width)'
_diffrn_detector_area_resol_mean     10.3822
_diffrn_reflns_number     10390
_diffrn_reflns_av_R_equivalents     0.045
_diffrn_reflns_theta_min     3.07
_diffrn_reflns_theta_max     25.5
_diffrn_reflns_theta_full     25.5
_diffrn_measured_fraction_theta_max     0.999
_diffrn_measured_fraction_theta_full     0.999
_diffrn_reflns_limit_h_min     -20
_diffrn_reflns_limit_h_max     20
_diffrn_reflns_limit_k_min     -6
_diffrn_reflns_limit_k_max     8
_diffrn_reflns_limit_l_min     -17
_diffrn_reflns_limit_l_max     17
_refine_special_details
;
Refinement of <i>F</i>^2^ against ALL reflections. The weighted <i>R</i>-factor
<i>wR</i> and goodness of fit <i>S</i> are based on <i>F</i>^2^, conventional
<i>R</i>-factors <i>R</i> are based on <i>F</i>, with <i>F</i> set to zero for
negative <i>F</i>^2^. The threshold expression of <i>F</i>^2^ >
\s(<i>F</i>^2^) is used only for calculating <i>R</i>-factors(gt) <i>etc</i>.
and is not relevant to the choice of reflections for refinement.
<i>R</i>-factors based on <i>F</i>^2^ are statistically about twice as large
as those based on <i>F</i>, and <i>R</i>- factors based on ALL data will be
even larger.
;
_reflns_number_total     2991
_reflns_number_gt     2361
_reflns_threshold_expression     I>2sigma(I)
_refine_ls_structure_factor_coef     Fsqd
_refine_ls_matrix_type     full
_refine_ls_R_factor_all     0.052
_refine_ls_R_factor_gt     0.0316
_refine_ls_wR_factor_gt     0.0523
_refine_ls_wR_factor_ref     0.0555
_refine_ls_goodness_of_fit_ref     0.977
_refine_ls_restrained_S_all     0.977
_refine_ls_number_reflns     2991
_refine_ls_number_parameters     166
_refine_ls_number_restraints     0
_refine_ls_hydrogen_treatment     constr
_refine_ls_weighting_scheme     calc
_refine_ls_weighting_details
         'calc w=1/[\s^2^(Fo^2^)+(0.0234P)^2^+0.0000P] where P=(Fo^2^+2Fc^2^)/3'
_atom_sites_solution_hydrogens     geom
_atom_sites_solution_primary     direct
_atom_sites_solution_secondary     difmap
_refine_ls_shift/su_max     0.001
_refine_ls_shift/su_mean     0
_refine_diff_density_max     0.335
_refine_diff_density_min     -0.341
_refine_ls_extinction_method     none
loop_
    _atom_type_symbol
    _atom_type_description
    _atom_type_scat_dispersion_real
    _atom_type_scat_dispersion_imag
    _atom_type_scat_source
    C C 0.0033 0.0016 'International Tables Vol C Tables 4.2.6.8 and 6.1.1.4'
    H H 0 0 'International Tables Vol C Tables 4.2.6.8 and 6.1.1.4'
    N N 0.0061 0.0033 'International Tables Vol C Tables 4.2.6.8 and 6.1.1.4'
    Cl Cl 0.1484 0.1585 'International Tables Vol C Tables 4.2.6.8 and 6.1.1.4'
    Cu Cu 0.3201 1.2651 'International Tables Vol C Tables 4.2.6.8 and 6.1.1.4'
_computing_data_collection
;
CrysAlis PRO (Oxford Diffraction, 2010)
;
_computing_cell_refinement
;
CrysAlis PRO (Oxford Diffraction, 2010)
;
_computing_data_reduction
;
CrysAlis PRO (Oxford Diffraction, 2010)
;
_computing_structure_solution
;
SIR2002 (Burla <i>et al.</i>,  2003)
;
_computing_structure_refinement
;
SHELXL97 (Sheldrick, 2008)
;
_computing_molecular_graphics
;
ORTEP-3 for Windows (Farrugia, 2012)
;
_computing_publication_material
;
SHELXL97 (Sheldrick, 2008)
;
loop_
    _atom_site_type_symbol
    _atom_site_label
    _atom_site_fract_x
    _atom_site_fract_y
    _atom_site_fract_z
    _atom_site_U_iso_or_equiv
    _atom_site_adp_type
    _atom_site_calc_flag
    _atom_site_refinement_flags
    _atom_site_occupancy
    _atom_site_symmetry_multiplicity
    _atom_site_disorder_assembly
    _atom_site_disorder_group
    Cu Cu1 0.24089(2) 0.54432(5) 0.77447(2) 0.01040(9) Uani d . 1 1 . .
    Cl Cl1 0.33356(4) 0.30011(9) 0.81388(5) 0.01280(16) Uani d . 1 1 . .
    Cl Cl2 0.12793(4) 0.62361(10) 0.63485(5) 0.01575(16) Uani d . 1 1 . .
    Cl Cl3 0.17620(4) 0.47770(9) 0.87973(4) 0.01224(15) Uani d . 1 1 . .
    Cl Cl4 0.33226(4) 0.76469(10) 0.76985(6) 0.02164(18) Uani d . 1 1 . .
    N N3 0.34210(13) 0.2088(3) 1.03033(15) 0.0089(5) Uani d . 1 1 . .
    H H3N 0.3191 0.2461 0.9632 0.011 Uiso calc R 1 1 . .
    N N2 0.16575(13) -0.0096(3) 0.88310(15) 0.0089(5) Uani d . 1 1 . .
    N N1 0.08640(14) 0.0672(3) 0.73070(15) 0.0118(5) Uani d . 1 1 . .
    C C9 0.35838(17) 0.3852(4) 1.09319(19) 0.0130(6) Uani d . 1 1 . .
    H H9A 0.3812 0.3503 1.1654 0.016 Uiso calc R 1 1 . .
    H H9B 0.3036 0.4519 1.0777 0.016 Uiso calc R 1 1 . .
    C C2 0.16480(17) 0.0163(4) 0.79170(19) 0.0125(6) Uani d . 1 1 . .
    H H2 0.2121 0.0012 0.7729 0.015 Uiso calc R 1 1 . .
    C C8 0.46893(17) 0.0322(4) 1.15266(19) 0.0164(6) Uani d . 1 1 . .
    H H8A 0.4892 0.1404 1.1978 0.025 Uiso calc R 1 1 . .
    H H8B 0.5178 -0.0452 1.1564 0.025 Uiso calc R 1 1 . .
    H H8C 0.4301 -0.0429 1.1731 0.025 Uiso calc R 1 1 . .
    C C6 0.27576(16) 0.0917(4) 1.04753(19) 0.0105(6) Uani d . 1 1 . .
    H H6A 0.2283 0.1748 1.0451 0.013 Uiso calc R 1 1 . .
    H H6B 0.3012 0.0373 1.1161 0.013 Uiso calc R 1 1 . .
    C C5 0.23917(16) -0.0678(4) 0.97205(19) 0.0124(6) Uani d . 1 1 . .
    H H5A 0.2842 -0.1156 0.9508 0.015 Uiso calc R 1 1 . .
    H H5B 0.2219 -0.1721 1.0055 0.015 Uiso calc R 1 1 . .
    C C7 0.42237(16) 0.1000(4) 1.04603(19) 0.0132(6) Uani d . 1 1 . .
    H H7A 0.4613 0.1809 1.0273 0.016 Uiso calc R 1 1 . .
    H H7B 0.4074 -0.0098 1.0003 0.016 Uiso calc R 1 1 . .
    C C10 0.42071(19) 0.5163(4) 1.0745(2) 0.0193(7) Uani d . 1 1 . .
    H H10A 0.4779 0.4604 1.1017 0.029 Uiso calc R 1 1 . .
    H H10B 0.4218 0.6369 1.1079 0.029 Uiso calc R 1 1 . .
    H H10C 0.4028 0.5367 1.0019 0.029 Uiso calc R 1 1 . .
    C C1 0.05856(19) 0.1108(4) 0.62341(19) 0.0215(7) Uani d . 1 1 . .
    H H1A 0.0668 0.2451 0.6151 0.032 Uiso calc R 1 1 . .
    H H1B -0.002 0.0793 0.5887 0.032 Uiso calc R 1 1 . .
    H H1C 0.0922 0.0373 0.5946 0.032 Uiso calc R 1 1 . .
    C C3 0.03637(17) 0.0745(4) 0.78593(19) 0.0138(6) Uani d . 1 1 . .
    H H3 -0.0224 0.1072 0.7612 0.017 Uiso calc R 1 1 . .
    C C4 0.08539(16) 0.0273(4) 0.8808(2) 0.0134(6) Uani d . 1 1 . .
    H H4 0.0682 0.0206 0.9359 0.016 Uiso calc R 1 1 . .
loop_
    _atom_site_aniso_label
    _atom_site_aniso_U_11
    _atom_site_aniso_U_22
    _atom_site_aniso_U_33
    _atom_site_aniso_U_12
    _atom_site_aniso_U_13
    _atom_site_aniso_U_23
    Cu1 0.01055(17) 0.00944(18) 0.01216(18) -0.00016(15) 0.00545(14) 0.00046(14)
    Cl1 0.0154(4) 0.0136(4) 0.0110(3) 0.0043(3) 0.0068(3) 0.0018(3)
    Cl2 0.0162(4) 0.0190(4) 0.0114(3) 0.0037(3) 0.0048(3) 0.0018(3)
    Cl3 0.0113(3) 0.0140(4) 0.0119(3) 0.0003(3) 0.0051(3) 0.0012(3)
    Cl4 0.0185(4) 0.0115(4) 0.0420(5) -0.0021(3) 0.0196(4) -0.0007(3)
    N3 0.0081(12) 0.0116(12) 0.0062(11) 0.0000(10) 0.0020(10) 0.0009(9)
    N2 0.0094(12) 0.0063(13) 0.0093(11) -0.0013(9) 0.0017(10) -0.0026(9)
    N1 0.0130(12) 0.0092(13) 0.0098(12) -0.0028(10) 0.0007(10) -0.0026(9)
    C9 0.0158(15) 0.0119(15) 0.0110(14) -0.0007(12) 0.0049(12) -0.0017(11)
    C2 0.0153(15) 0.0090(15) 0.0138(15) -0.0033(12) 0.0063(13) -0.0046(11)
    C8 0.0107(14) 0.0169(16) 0.0182(15) 0.0005(13) 0.0020(12) 0.0005(13)
    C6 0.0070(14) 0.0142(16) 0.0101(14) -0.0004(11) 0.0029(12) 0.0007(11)
    C5 0.0095(14) 0.0109(16) 0.0163(15) 0.0002(12) 0.0045(12) 0.0023(12)
    C7 0.0092(14) 0.0142(16) 0.0184(15) 0.0006(12) 0.0079(12) 0.0011(12)
    C10 0.0273(17) 0.0147(17) 0.0151(15) -0.0083(13) 0.0075(13) -0.0039(12)
    C1 0.0277(18) 0.0217(18) 0.0119(15) 0.0021(14) 0.0044(14) 0.0009(13)
    C3 0.0098(14) 0.0136(17) 0.0179(15) -0.0019(12) 0.0055(13) -0.0039(12)
    C4 0.0106(14) 0.0146(15) 0.0165(15) -0.0034(12) 0.0070(13) -0.0037(12)
_geom_special_details
;
All e.s.d.'s (except the e.s.d. in the dihedral angle between two l.s. planes)
are estimated using the full covariance matrix. The cell e.s.d.'s are taken
into account individually in the estimation of e.s.d.'s in distances, angles
and torsion angles; correlations between e.s.d.'s in cell parameters are only
used when they are defined by crystal symmetry. An approximate (isotropic)
treatment of cell e.s.d.'s is used for estimating e.s.d.'s involving l.s.
planes.
;
loop_
    _geom_bond_atom_site_label_1
    _geom_bond_atom_site_label_2
    _geom_bond_site_symmetry_2
    _geom_bond_distance
    _geom_bond_publ_flag
    Cu1 Cl4 . 2.2267(7) y
    Cu1 Cl3 . 2.2447(6) y
    Cu1 Cl2 . 2.2456(8) y
    Cu1 Cl1 . 2.2644(7) y
    N3 C6 . 1.499(3) ?
    N3 C7 . 1.507(3) ?
    N3 C9 . 1.509(3) ?
    N3 H3N . 0.93 ?
    N2 C2 . 1.324(3) ?
    N2 C4 . 1.379(3) ?
    N2 C5 . 1.458(3) ?
    N1 C2 . 1.329(3) ?
    N1 C3 . 1.374(3) ?
    N1 C1 . 1.463(3) ?
    C9 C10 . 1.513(4) ?
    C9 H9A . 0.99 ?
    C9 H9B . 0.99 ?
    C2 H2 . 0.95 ?
    C8 C7 . 1.508(4) ?
    C8 H8A . 0.98 ?
    C8 H8B . 0.98 ?
    C8 H8C . 0.98 ?
    C6 C5 . 1.527(4) ?
    C6 H6A . 0.99 ?
    C6 H6B . 0.99 ?
    C5 H5A . 0.99 ?
    C5 H5B . 0.99 ?
    C7 H7A . 0.99 ?
    C7 H7B . 0.99 ?
    C10 H10A . 0.98 ?
    C10 H10B . 0.98 ?
    C10 H10C . 0.98 ?
    C1 H1A . 0.98 ?
    C1 H1B . 0.98 ?
    C1 H1C . 0.98 ?
    C3 C4 . 1.337(4) ?
    C3 H3 . 0.95 ?
    C4 H4 . 0.95 ?
loop_
    _geom_angle_atom_site_label_1
    _geom_angle_atom_site_label_2
    _geom_angle_atom_site_label_3
    _geom_angle_site_symmetry_1
    _geom_angle_site_symmetry_3
    _geom_angle
    _geom_angle_publ_flag
    Cl4 Cu1 Cl3 . . 134.47(3) ?
    Cl4 Cu1 Cl2 . . 99.16(3) ?
    Cl3 Cu1 Cl2 . . 100.69(3) ?
    Cl4 Cu1 Cl1 . . 97.04(3) ?
    Cl3 Cu1 Cl1 . . 98.33(3) ?
    Cl2 Cu1 Cl1 . . 133.31(3) ?
    C6 N3 C7 . . 112.7(2) ?
    C6 N3 C9 . . 109.68(18) ?
    C7 N3 C9 . . 113.2(2) ?
    C6 N3 H3N . . 107 ?
    C7 N3 H3N . . 107 ?
    C9 N3 H3N . . 107 ?
    C2 N2 C4 . . 108.8(2) ?
    C2 N2 C5 . . 126.0(2) ?
    C4 N2 C5 . . 125.19(19) ?
    C2 N1 C3 . . 108.4(2) ?
    C2 N1 C1 . . 125.8(2) ?
    C3 N1 C1 . . 125.9(2) ?
    N3 C9 C10 . . 112.5(2) ?
    N3 C9 H9A . . 109.1 ?
    C10 C9 H9A . . 109.1 ?
    N3 C9 H9B . . 109.1 ?
    C10 C9 H9B . . 109.1 ?
    H9A C9 H9B . . 107.8 ?
    N2 C2 N1 . . 108.4(2) ?
    N2 C2 H2 . . 125.8 ?
    N1 C2 H2 . . 125.8 ?
    C7 C8 H8A . . 109.5 ?
    C7 C8 H8B . . 109.5 ?
    H8A C8 H8B . . 109.5 ?
    C7 C8 H8C . . 109.5 ?
    H8A C8 H8C . . 109.5 ?
    H8B C8 H8C . . 109.5 ?
    N3 C6 C5 . . 114.8(2) ?
    N3 C6 H6A . . 108.6 ?
    C5 C6 H6A . . 108.6 ?
    N3 C6 H6B . . 108.6 ?
    C5 C6 H6B . . 108.6 ?
    H6A C6 H6B . . 107.5 ?
    N2 C5 C6 . . 112.7(2) ?
    N2 C5 H5A . . 109 ?
    C6 C5 H5A . . 109 ?
    N2 C5 H5B . . 109 ?
    C6 C5 H5B . . 109 ?
    H5A C5 H5B . . 107.8 ?
    N3 C7 C8 . . 113.7(2) ?
    N3 C7 H7A . . 108.8 ?
    C8 C7 H7A . . 108.8 ?
    N3 C7 H7B . . 108.8 ?
    C8 C7 H7B . . 108.8 ?
    H7A C7 H7B . . 107.7 ?
    C9 C10 H10A . . 109.5 ?
    C9 C10 H10B . . 109.5 ?
    H10A C10 H10B . . 109.5 ?
    C9 C10 H10C . . 109.5 ?
    H10A C10 H10C . . 109.5 ?
    H10B C10 H10C . . 109.5 ?
    N1 C1 H1A . . 109.5 ?
    N1 C1 H1B . . 109.5 ?
    H1A C1 H1B . . 109.5 ?
    N1 C1 H1C . . 109.5 ?
    H1A C1 H1C . . 109.5 ?
    H1B C1 H1C . . 109.5 ?
    C4 C3 N1 . . 107.6(2) ?
    C4 C3 H3 . . 126.2 ?
    N1 C3 H3 . . 126.2 ?
    C3 C4 N2 . . 106.8(2) ?
    C3 C4 H4 . . 126.6 ?
    N2 C4 H4 . . 126.6 ?
loop_
    _geom_torsion_atom_site_label_1
    _geom_torsion_atom_site_label_2
    _geom_torsion_atom_site_label_3
    _geom_torsion_atom_site_label_4
    _geom_torsion_site_symmetry_1
    _geom_torsion_site_symmetry_2
    _geom_torsion_site_symmetry_3
    _geom_torsion_site_symmetry_4
    _geom_torsion
    _geom_torsion_publ_flag
    C6 N3 C9 C10 . . . . -176.3(2) ?
    C7 N3 C9 C10 . . . . 56.9(3) ?
    C4 N2 C2 N1 . . . . -0.5(3) ?
    C5 N2 C2 N1 . . . . 179.5(2) ?
    C3 N1 C2 N2 . . . . 0.4(3) ?
    C1 N1 C2 N2 . . . . 179.5(2) ?
    C7 N3 C6 C5 . . . . -65.8(3) ?
    C9 N3 C6 C5 . . . . 167.1(2) ?
    C2 N2 C5 C6 . . . . 107.2(3) ?
    C4 N2 C5 C6 . . . . -72.8(3) ?
    N3 C6 C5 N2 . . . . -88.4(3) ?
    C6 N3 C7 C8 . . . . -63.9(3) ?
    C9 N3 C7 C8 . . . . 61.3(3) ?
    C2 N1 C3 C4 . . . . -0.1(3) ?
    C1 N1 C3 C4 . . . . -179.2(2) ?
    N1 C3 C4 N2 . . . . -0.2(3) ?
    C2 N2 C4 C3 . . . . 0.4(3) ?
    C5 N2 C4 C3 . . . . -179.5(2) ?
loop_
    _geom_hbond_atom_site_label_D
    _geom_hbond_atom_site_label_H
    _geom_hbond_atom_site_label_A
    _geom_hbond_site_symmetry_A
    _geom_hbond_distance_DH
    _geom_hbond_distance_HA
    _geom_hbond_distance_DA
    _geom_hbond_angle_DHA
    _geom_hbond_publ_flag
    N3 H3N Cl1 . 0.93 2.29 3.134(2) 150 y
    N3 H3N Cl3 . 0.93 2.79 3.399(2) 124 y
    C2 H2 Cl4 1_545 0.95 2.66 3.480(3) 145 y
    C3 H3 Cl2 2_546 0.95 2.75 3.423(3) 128 y
    C3 H3 Cl3 2_546 0.95 2.77 3.537(3) 138 y
    C4 H4 Cl2 4_566 0.95 2.84 3.608(3) 139 y
    C9 H9A Cl1 4_566 0.99 2.78 3.617(3) 143 y
_shelx_res_file
;
TITL as685_1 in P 21/c
CELL  0.71073  17.0041   7.1161  14.4143   90.000  112.956   90.000
ZERR     4.00   0.0008   0.0006   0.0007    0.000    0.006    0.000
LATT   1
SYMM  - X, 1/2 + Y, 1/2 - Z
SFAC  C    H    N    CL   CU
UNIT  40   84   12   16    4
MERG   2
FMAP   2
PLAN   25
BOND $H
HTAB
CONF
L.S.  10
TEMP  -100.00
ACTA 51
OMIT 0 51
WGHT    0.023400
FVAR       1.82063
CU1   5    0.240889    0.544317    0.774467    11.00000    0.01055    0.00944 =
         0.01216    0.00046    0.00545   -0.00016
CL1   4    0.333555    0.300109    0.813880    11.00000    0.01540    0.01357 =
         0.01098    0.00182    0.00682    0.00426
CL2   4    0.127929    0.623615    0.634850    11.00000    0.01621    0.01904 =
         0.01143    0.00180    0.00476    0.00370
CL3   4    0.176201    0.477704    0.879726    11.00000    0.01130    0.01399 =
         0.01191    0.00123    0.00506    0.00027
CL4   4    0.332258    0.764689    0.769854    11.00000    0.01854    0.01147 =
         0.04203   -0.00072    0.01956   -0.00206
N3    3    0.342098    0.208810    1.030330    11.00000    0.00809    0.01161 =
         0.00621    0.00094    0.00196   -0.00003
AFIX  13
H3N   2    0.319055    0.246072    0.963179    11.00000   -1.20000
AFIX   0
N2    3    0.165746   -0.009620    0.883105    11.00000    0.00937    0.00627 =
         0.00928   -0.00264    0.00175   -0.00133
N1    3    0.086405    0.067201    0.730699    11.00000    0.01302    0.00916 =
         0.00984   -0.00257    0.00068   -0.00284
C9    1    0.358384    0.385212    1.093192    11.00000    0.01575    0.01189 =
         0.01097   -0.00166    0.00492   -0.00070
AFIX  23
H9A   2    0.381222    0.350268    1.165378    11.00000   -1.20000
H9B   2    0.303613    0.451881    1.077703    11.00000   -1.20000
AFIX   0
C2    1    0.164805    0.016331    0.791701    11.00000    0.01531    0.00896 =
         0.01379   -0.00464    0.00633   -0.00330
AFIX  43
H2    2    0.212129    0.001166    0.772916    11.00000   -1.20000
AFIX   0
C8    1    0.468927    0.032162    1.152657    11.00000    0.01070    0.01691 =
         0.01819    0.00047    0.00199    0.00051
AFIX 137
H8A   2    0.489216    0.140448    1.197753    11.00000   -1.50000
H8B   2    0.517767   -0.045198    1.156439    11.00000   -1.50000
H8C   2    0.430063   -0.042878    1.173087    11.00000   -1.50000
AFIX   0
C6    1    0.275763    0.091736    1.047525    11.00000    0.00697    0.01416 =
         0.01009    0.00065    0.00289   -0.00036
AFIX  23
H6A   2    0.228283    0.174762    1.045098    11.00000   -1.20000
H6B   2    0.301204    0.037329    1.116081    11.00000   -1.20000
AFIX   0
C5    1    0.239171   -0.067795    0.972047    11.00000    0.00945    0.01094 =
         0.01631    0.00234    0.00452    0.00020
AFIX  23
H5A   2    0.284248   -0.115561    0.950793    11.00000   -1.20000
H5B   2    0.221901   -0.172099    1.005498    11.00000   -1.20000
AFIX   0
C7    1    0.422365    0.100034    1.046027    11.00000    0.00919    0.01419 =
         0.01840    0.00110    0.00791    0.00056
AFIX  23
H7A   2    0.461264    0.180903    1.027346    11.00000   -1.20000
H7B   2    0.407362   -0.009836    1.000271    11.00000   -1.20000
AFIX   0
C10   1    0.420706    0.516320    1.074526    11.00000    0.02726    0.01471 =
         0.01508   -0.00393    0.00748   -0.00826
AFIX 137
H10A  2    0.477894    0.460373    1.101667    11.00000   -1.50000
H10B  2    0.421826    0.636857    1.107902    11.00000   -1.50000
H10C  2    0.402774    0.536668    1.001917    11.00000   -1.50000
AFIX   0
C1    1    0.058557    0.110842    0.623414    11.00000    0.02775    0.02169 =
         0.01185    0.00086    0.00436    0.00212
AFIX 137
H1A   2    0.066822    0.245131    0.615110    11.00000   -1.50000
H1B   2   -0.002044    0.079297    0.588706    11.00000   -1.50000
H1C   2    0.092242    0.037326    0.594569    11.00000   -1.50000
AFIX   0
C3    1    0.036370    0.074531    0.785935    11.00000    0.00985    0.01362 =
         0.01792   -0.00389    0.00553   -0.00190
AFIX  43
H3    2   -0.022418    0.107222    0.761204    11.00000   -1.20000
AFIX   0
C4    1    0.085395    0.027333    0.880760    11.00000    0.01061    0.01457 =
         0.01651   -0.00371    0.00700   -0.00344
AFIX  43
H4    2    0.068173    0.020556    0.935944    11.00000   -1.20000
HKLF 4
REM  as685_1 in P 21/c
REM R1 =  0.0316 for   2361 Fo > 4sig(Fo)  and  0.0520 for all   2991 data
REM    166 parameters refined using      0 restraints
END
WGHT      0.0234      0.0000
REM Highest difference peak  0.335,  deepest hole -0.341,  1-sigma level  0.074
Q1    1   0.2058  0.6002  0.6957  11.00000  0.05    0.33
Q2    1   0.1989 -0.0304  0.9225  11.00000  0.05    0.33
Q3    1   0.3681  0.3119  0.8836  11.00000  0.05    0.31
Q4    1   0.0878  0.0885  0.6781  11.00000  0.05    0.31
Q5    1   0.3703  0.3077  0.7614  11.00000  0.05    0.30
Q6    1   0.1398  0.1910  0.6616  11.00000  0.05    0.29
Q7    1   0.3823  0.1421  0.7850  11.00000  0.05    0.29
Q8    1   0.3428  0.6858  0.8587  11.00000  0.05    0.29
Q9    1   0.3657  0.2851  1.0768  11.00000  0.05    0.28
Q10   1   0.3214  0.4867  0.8180  11.00000  0.05    0.28
Q11   1   0.1937  0.4296  0.9593  11.00000  0.05    0.27
Q12   1   0.2809  0.4723  0.8584  11.00000  0.05    0.26
Q13   1   0.3199  0.1396  1.0397  11.00000  0.05    0.26
Q14   1   0.3784  0.1463  1.0427  11.00000  0.05    0.26
Q15   1   0.3989  0.4214  1.0825  11.00000  0.05    0.26
Q16   1   0.1701 -0.0572  0.8423  11.00000  0.05    0.25
Q17   1   0.0726 -0.0084  0.7017  11.00000  0.05    0.25
Q18   1   0.3683  0.8119  0.8651  11.00000  0.05    0.25
Q19   1   0.3081  0.2128  0.7447  11.00000  0.05    0.25
Q20   1   0.1164  0.0262  0.7617  11.00000  0.05    0.25
Q21   1   0.2491  0.4438  0.9040  11.00000  0.05    0.24
Q22   1   0.1769  0.0401  0.8459  11.00000  0.05    0.24
Q23   1   0.3411  0.6670  0.9789  11.00000  0.05    0.23
Q24   1   0.2775  0.8571  0.6798  11.00000  0.05    0.23
Q25   1   0.2181 -0.0953  1.0038  11.00000  0.05    0.23
;
data_global
_journal_data_validation_number     ?
_journal_date_recd_electronic     2015-03-26
_journal_date_accepted     2015-04-04
_journal_name_full     'Acta Crystallographica, Section E'
_journal_year     2015
_journal_volume     71
_journal_issue      5
_journal_page_first     m110
_journal_page_last     m111
_journal_paper_category     HM
_journal_paper_doi     10.1107/S2056989015006799
_journal_coeditor_code     FF2135
_publ_contact_author_name
;
Laus, Gerhard
;
_publ_contact_author_address
;
University of Innsbruck
     Faculty of Chemistry and Pharmacy
     Innrain 80
     6020 Innsbruck
     Austria
;
_publ_contact_author_email     'gerhard.laus@uibk.ac.at'
_publ_contact_author_fax
;
43 512 507 57099
;
_publ_contact_author_phone
;
43 512 507 57080
;
_publ_section_title
;
Crystal structure of 1-[2-(diethylazaniumyl)ethyl]-3-methylimidazolium
tetrachloridocuprate(II)
;
_publ_section_title_footnote     .
loop_
    _publ_author_name
    _publ_author_footnote
    _publ_author_address
    'Laus, Gerhard' .
;
University of Innsbruck
Faculty of Chemistry and Pharmacy
Innrain 80
6020 Innsbruck
Austria
;
    'Kahlenberg, Volker' .
;
University of Innsbruck
Institute of Mineralogy and Petrography
Innrain 52
6020 Innsbruck
Austria
;
    'Schottenberger, Herwig' .
;
University of Innsbruck
Faculty of Chemistry and Pharmacy
Innrain 80
6020 Innsbruck
Austria
;
_publ_section_synopsis     .
