# Supplementary material for: Crystal structure of 1-[2-(di­ethyl­aza­n­ium­yl)eth­yl]-3-methyl­imidazolium tetra­chlorido­cuprate(II)
Source: Acta Crystallogr E Crystallogr Commun. 2015 Apr 18;71(Pt 5):m110–1. doi: 10.1107/S2056989015006799 (PMC4420035; doi:10.1107/S2056989015006799)
Supplement: Supplementary file 2 [file e-71-0m110-Isup2.hkl]

#
# h,k,l, Fc-squared, Fo-squared, sigma(Fo-squared) and status flag
#
data_I
_shelx_title ' as685_1 in P 21/c'
_shelx_refln_list_code          4
_shelx_F_calc_maximum      240.02
_exptl_crystal_F_000       796.00
_reflns_d_resolution_high  0.8255
 
loop_
 _symmetry_equiv_pos_as_xyz
 'x, y, z'
 '-x, y+1/2, -z+1/2'
 '-x, -y, -z'
 'x, -y-1/2, z-1/2'
 
_cell_length_a    17.0041
_cell_length_b     7.1161
_cell_length_c    14.4143
_cell_angle_alpha  90.000
_cell_angle_beta  112.956
_cell_angle_gamma  90.000
 
_shelx_F_squared_multiplier     1.000
 
loop_
 _refln_index_h
 _refln_index_k
 _refln_index_l
 _refln_F_squared_calc
 _refln_F_squared_meas
 _refln_F_squared_sigma
 _refln_observed_status
   3   0   0       41.32       46.87     38.23 o
   4   0   0     2086.69     2515.99     63.84 o
   5   0   0      664.34      785.21     41.71 o
   6   0   0      821.66      906.51     54.72 o
   7   0   0     3009.78     3058.75     71.51 o
   8   0   0       47.33       12.79     51.76 o
   9   0   0     6752.64     6394.87    128.07 o
  10   0   0    14819.80    14599.28    170.86 o
  11   0   0     2698.95     2633.29    134.66 o
  12   0   0    18439.10    18435.58    391.82 o
  13   0   0       86.21      222.86     68.43 o
  14   0   0     5514.41     5505.32    200.76 o
  15   0   0       19.18       89.59     96.02 o
  16   0   0       49.09      135.19     97.87 o
  17   0   0     3132.29     3001.77    144.21 o
  18   0   0      138.76       85.68    161.68 o
   1   1   0       13.60        0.00     25.56 o
   2   1   0     3995.60     4229.06     57.83 o
   3   1   0     2889.67     2857.33     46.77 o
   4   1   0     2295.21     2334.35     46.13 o
   5   1   0       13.26       18.27     34.68 o
   6   1   0     1358.81     1384.50     39.46 o
   7   1   0     3921.05     3888.28     67.52 o
   8   1   0       52.88       99.66     34.19 o
   9   1   0     1185.22     1180.43     46.32 o
  10   1   0     2329.85     2319.58     64.85 o
  11   1   0      146.37      217.87     49.10 o
  12   1   0      987.49      962.36     57.38 o
  13   1   0       14.29       40.57     59.10 o
  14   1   0       40.44       49.26     60.38 o
  15   1   0      861.02      823.37     87.47 o
  16   1   0        0.70        0.00     79.57 o
  17   1   0      656.97      628.09     92.87 o
  18   1   0      273.21      310.78     96.71 o
   0   2   0    33020.67    33430.31   1029.54 o
   1   2   0    11165.76    11945.00    120.61 o
   2   2   0     1464.95     1327.25     45.00 o
   3   2   0    43700.71    45709.00    374.44 o
   4   2   0    11082.82    11034.72    135.61 o
   5   2   0     9606.14     9529.66     82.15 o
   6   2   0    17808.69    17949.93    102.78 o
   7   2   0      822.75      806.11     39.12 o
   8   2   0     1905.08     1828.09     42.76 o
   9   2   0     6925.83     7143.78     77.62 o
  10   2   0      308.91      317.91     39.67 o
  11   2   0     1231.68     1085.74     47.61 o
  12   2   0      989.30     1063.86     82.32 o
  13   2   0     3596.95     3577.01     77.50 o
  14   2   0     1375.49     1366.90     87.07 o
  15   2   0    10388.61     9989.27    314.70 o
  16   2   0     1047.04     1058.22     96.64 o
  17   2   0     4812.34     4995.19    137.86 o
  18   2   0     2117.77     2117.07    115.39 o
   1   3   0     1452.31     1393.06     74.95 o
   2   3   0      336.35      368.34     41.56 o
   3   3   0     8043.08     8237.85     96.57 o
   4   3   0     1768.05     1868.86     90.47 o
   5   3   0      849.45      812.09     43.93 o
   6   3   0       52.75       29.01     36.85 o
   7   3   0     9575.84     9446.57    128.73 o
   8   3   0      619.43      663.62     40.59 o
   9   3   0     5721.89     5834.55    108.15 o
  10   3   0     5343.56     5394.97    139.38 o
  11   3   0      315.84      316.31     42.08 o
  12   3   0     2001.84     1989.68    101.34 o
  13   3   0       13.33       13.43     67.31 o
  14   3   0      213.58      241.00     58.13 o
  15   3   0     1253.46     1309.69     94.92 o
  16   3   0      335.72      433.88     85.13 o
  17   3   0      937.34      965.87    122.92 o
   0   4   0     8688.16     8524.06    208.38 o
   1   4   0      893.90      900.23     53.67 o
   2   4   0     6197.67     5972.00     99.88 o
   3   4   0        3.51        0.00     40.95 o
   4   4   0      389.38      356.40     52.63 o
   5   4   0      779.47      746.92     58.28 o
   6   4   0     2884.22     2992.50     71.93 o
   7   4   0     1719.30     1756.37     73.72 o
   8   4   0     3261.61     3308.24    101.47 o
   9   4   0      117.71      149.10     49.64 o
  10   4   0      693.93      702.33     80.21 o
  11   4   0      215.05      258.47     61.33 o
  12   4   0    10811.49    10567.04    136.62 o
  13   4   0      629.20      591.32     55.05 o
  14   4   0     4268.80     4253.10    145.09 o
  15   4   0      438.87      488.72     83.37 o
  16   4   0      411.20      326.77    117.05 o
   1   5   0     2817.26     2787.26     85.11 o
   2   5   0     4659.71     4632.71     79.51 o
   3   5   0     8030.82     7819.43    163.02 o
   4   5   0      104.31      150.36     61.63 o
   5   5   0     3079.43     3013.55    116.99 o
   6   5   0     1808.44     1850.22    103.25 o
   7   5   0     2544.72     2532.65    118.89 o
   8   5   0     2270.63     2217.90    132.29 o
   9   5   0     2086.01     1985.50    149.78 o
  10   5   0     3392.72     3261.89    209.51 o
  11   5   0     4007.34     3955.03    125.71 o
  12   5   0     1237.14     1248.68    121.92 o
  13   5   0     1267.96     1130.57     80.09 o
  14   5   0      328.03      526.21     92.92 o
  15   5   0      325.10      309.11    128.20 o
   0   6   0      166.66      177.22     79.29 o
   1   6   0       57.34       50.17     64.60 o
   2   6   0        0.15       36.97     55.66 o
   3   6   0     3198.35     2979.81     87.19 o
   4   6   0      294.63      405.93     72.70 o
   5   6   0      868.85      928.69     77.55 o
   6   6   0      768.32      833.50     78.50 o
   7   6   0      265.72      279.81     72.96 o
   8   6   0      282.74      283.11     73.31 o
   9   6   0     1086.62     1136.41    101.31 o
  10   6   0       78.96      180.18    121.56 o
  11   6   0      776.21      790.08    120.71 o
  12   6   0       50.79      144.46     89.90 o
  13   6   0       97.68      229.56     86.92 o
   1   7   0       31.43      101.62     81.46 o
   2   7   0      105.84       89.66     74.98 o
   3   7   0     2385.57     2301.39    127.96 o
   4   7   0      381.23      336.79     95.71 o
   5   7   0     8806.66     8595.11    280.27 o
   6   7   0      916.80      914.17    112.64 o
   7   7   0     5550.83     5442.86    177.50 o
   8   7   0      223.91      206.03    112.54 o
   9   7   0      698.90      647.20    110.43 o
  10   7   0       68.00      176.51    119.33 o
  11   7   0      205.39      284.78    117.50 o
   0   8   0       31.22      120.36    127.31 o
   1   8   0       89.63      183.97     85.21 o
   2   8   0      326.14      379.34     94.65 o
   3   8   0      671.23      609.48    120.53 o
   4   8   0     2866.09     2580.46    145.87 o
   5   8   0        4.19       54.40    110.44 o
   6   8   0     1615.14     1456.37    131.21 o
   7   8   0     1066.48     1008.27    131.01 o
 -19   1   1       80.20      121.35     94.42 o
 -18   1   1     3098.67     3164.60    131.10 o
 -17   1   1      309.13      245.74     86.51 o
 -16   1   1     2427.38     2279.69    104.65 o
 -15   1   1     1467.01     1550.19     87.48 o
 -14   1   1      501.51      586.53     67.75 o
 -13   1   1     1812.33     1838.50     91.11 o
 -12   1   1     3051.07     2988.68     69.41 o
 -11   1   1     2703.11     2565.84     74.55 o
 -10   1   1     2515.03     2561.35     60.06 o
  -9   1   1     9784.79     9446.17     89.09 o
  -8   1   1        4.36       16.09     29.14 o
  -7   1   1      818.18      730.49     36.56 o
  -6   1   1     1808.58     1984.71     43.07 o
  -5   1   1      202.17      302.46     32.11 o
  -4   1   1     5186.83     5465.06     45.58 o
  -3   1   1    26653.84    26493.58    220.92 o
  -2   1   1       40.74       43.56     32.09 o
  -1   1   1    14765.31    15885.50    136.78 o
   0   1   1     1142.98     1060.93     39.04 o
   1   1   1     9773.85    10134.00     77.92 o
   2   1   1      226.70      229.79     43.13 o
   3   1   1    13400.72    13355.75    123.79 o
   4   1   1     5537.31     5635.63     57.49 o
   5   1   1     8860.51     8669.26     70.17 o
   6   1   1      107.71       71.91     35.10 o
   7   1   1     7636.95     7623.44    127.55 o
   8   1   1     3965.51     3840.49     66.50 o
   9   1   1     3912.04     3915.79     73.07 o
  10   1   1     2424.20     2619.92     63.81 o
  11   1   1      214.84      212.57     42.74 o
  12   1   1        9.60       41.07     46.43 o
  13   1   1     1175.44     1124.55     71.24 o
  14   1   1      314.06      304.89     65.28 o
  15   1   1     4872.57     4860.76    127.10 o
  16   1   1      340.95      353.32     90.92 o
  17   1   1     1985.16     1792.18    186.86 o
  18   1   1     3905.54     3869.98    172.35 o
 -18   2   1     2919.51     2872.77    123.72 o
 -17   2   1       93.54      104.75     83.85 o
 -16   2   1      996.09      993.56     86.88 o
 -15   2   1       15.87       58.33     72.70 o
 -14   2   1       83.73       76.44     71.49 o
 -13   2   1     1242.36     1218.42     70.90 o
 -12   2   1      144.63      125.28     54.97 o
 -11   2   1     1092.05     1042.56     43.28 o
 -10   2   1     1602.53     1510.53     42.36 o
  -9   2   1      265.59      268.54     34.02 o
  -8   2   1     7898.50     7727.21     76.99 o
  -7   2   1       60.77       77.26     34.26 o
  -6   2   1     7199.33     7200.78     66.34 o
  -5   2   1     2876.43     2864.50     81.40 o
  -4   2   1        9.35       19.26     33.97 o
  -3   2   1     3014.65     3089.50     51.77 o
  -2   2   1     2920.25     3031.77     63.79 o
  -1   2   1     4039.83     4141.29     82.59 o
   0   2   1     7068.90     7092.14    100.75 o
   1   2   1    17471.77    18019.39    219.51 o
   2   2   1     3039.51     3334.40     62.37 o
   3   2   1      460.26      560.65     42.56 o
   4   2   1      965.19      887.79     44.85 o
   5   2   1     3118.20     3227.75     60.69 o
   6   2   1     6378.96     6131.11     71.01 o
   7   2   1        5.61       15.12     32.42 o
   8   2   1     3522.63     3329.35     53.74 o
   9   2   1      880.04      933.79     45.19 o
  10   2   1      219.40      219.58     46.05 o
  11   2   1      527.37      575.00     55.28 o
  12   2   1      778.85      774.59     54.54 o
  13   2   1       85.74      128.16     53.05 o
  14   2   1       78.84       87.43     60.75 o
  15   2   1     1922.88     1889.19    113.85 o
  16   2   1      922.68      973.54    112.44 o
  17   2   1      821.61      894.13    133.45 o
 -18   3   1      830.86      791.19    165.10 o
 -17   3   1        0.69      145.63    118.45 o
 -16   3   1     3843.86     3783.40    221.79 o
 -15   3   1     1088.42     1136.79     83.78 o
 -14   3   1     1625.45     1835.40    100.60 o
 -13   3   1     2444.62     2277.25     62.90 o
 -12   3   1      221.53      202.26     43.54 o
 -11   3   1      162.23      187.09     35.26 o
 -10   3   1      429.56      442.07     34.37 o
  -9   3   1      609.91      596.17     35.43 o
  -8   3   1      268.24      250.29     32.25 o
  -7   3   1     3367.64     3529.85    107.74 o
  -6   3   1     1858.49     1759.25     62.08 o
  -5   3   1     3544.89     3412.57    108.95 o
  -4   3   1     1133.44     1148.65     48.88 o
  -3   3   1     2372.88     2442.00     55.93 o
  -2   3   1      226.77      209.23     53.87 o
  -1   3   1      324.79      349.77     54.71 o
   0   3   1     1166.52     1187.76     59.24 o
   1   3   1      749.97      606.58     54.43 o
   2   3   1      992.96     1064.75     63.61 o
   3   3   1    13833.43    13774.22    152.32 o
   4   3   1     2269.80     2124.56     79.70 o
   5   3   1     9374.71     9423.74    136.23 o
   6   3   1     1578.89     1478.80     54.10 o
   7   3   1       17.66       26.12     42.94 o
   8   3   1       13.53       33.64     39.63 o
   9   3   1      734.28      744.84     51.89 o
  10   3   1      174.16      189.40     45.55 o
  11   3   1      413.82      498.04     61.16 o
  12   3   1      206.89      206.86     54.74 o
  13   3   1       47.86       67.61     57.22 o
  14   3   1      737.70      745.81     71.27 o
  15   3   1     1371.08     1434.56     97.76 o
  16   3   1      354.98      297.61     85.54 o
  17   3   1     1510.97     1413.76    133.05 o
 -17   4   1       26.34       38.30    118.38 o
 -16   4   1      241.98      253.58    128.62 o
 -15   4   1       30.53      111.87     73.78 o
 -14   4   1     1802.00     1890.58    113.90 o
 -13   4   1      287.46      295.47     46.03 o
 -12   4   1     3088.52     2992.58     71.98 o
 -11   4   1     2526.37     2503.80     65.90 o
 -10   4   1     1780.70     1854.36     63.43 o
  -9   4   1     4722.20     4880.81    110.83 o
  -8   4   1     1122.59     1104.84     54.87 o
  -7   4   1     4883.02     5027.66    102.57 o
  -6   4   1     2446.78     2504.15     63.59 o
  -5   4   1        2.49        9.05     45.21 o
  -4   4   1     2635.17     2419.01     64.27 o
  -3   4   1     3587.76     3683.11     71.88 o
  -2   4   1     8102.83     7762.81    168.74 o
  -1   4   1       86.58       66.19     56.71 o
   0   4   1    16329.51    15893.97    217.65 o
   1   4   1       39.04       21.56     43.06 o
   2   4   1     1836.94     1750.51     97.73 o
   3   4   1     2513.03     2538.57     72.76 o
   4   4   1      460.58      468.25     52.24 o
   5   4   1     1775.72     1698.15     68.77 o
   6   4   1      489.53      463.00     47.01 o
   7   4   1     2050.66     2067.64     69.73 o
   8   4   1     1183.88     1125.96     71.94 o
   9   4   1     4424.83     4172.66    125.12 o
  10   4   1     4878.74     4716.17    111.69 o
  11   4   1     2152.07     2126.93     71.15 o
  12   4   1     4280.95     4179.54    105.05 o
  13   4   1      200.65      281.74     78.13 o
  14   4   1      492.69      540.48     86.89 o
  15   4   1      320.21      336.24     89.99 o
  16   4   1      189.48      287.40    124.29 o
 -15   5   1      156.91      160.61     96.87 o
 -14   5   1      100.51      223.43     98.97 o
 -13   5   1     2289.54     2229.76    274.56 o
 -12   5   1        0.19       91.01     85.36 o
 -11   5   1       76.27       90.46     56.47 o
 -10   5   1      239.35      180.41     55.35 o
  -9   5   1        0.73       37.18     56.23 o
  -8   5   1      633.84      614.54     64.89 o
  -7   5   1       75.04       84.95     57.23 o
  -6   5   1     1700.06     1661.62    102.95 o
  -5   5   1       40.37        0.00     63.83 o
  -4   5   1      421.48      414.11     58.81 o
  -3   5   1       12.58       38.89     55.43 o
  -2   5   1       12.43       21.84     51.63 o
  -1   5   1      417.87      428.85     58.32 o
   0   5   1      956.36      937.94     54.23 o
   1   5   1      405.46      484.82     54.98 o
   2   5   1     1643.98     1666.09     59.27 o
   3   5   1     1254.67     1288.20     62.02 o
   4   5   1      256.44      327.22     53.16 o
   5   5   1      287.72      316.27     58.39 o
   6   5   1      783.94      840.81     68.77 o
   7   5   1     3301.73     3117.56     96.68 o
   8   5   1      669.94      663.55     75.01 o
   9   5   1       54.99       61.31     65.66 o
  10   5   1        0.06        0.00     57.18 o
  11   5   1      965.58     1024.01     68.51 o
  12   5   1       78.10       90.65     70.08 o
  13   5   1       10.11      144.18     70.98 o
  14   5   1       73.40       67.06    119.76 o
 -14   6   1      140.45      272.95     80.93 o
 -13   6   1      523.74      531.29    117.17 o
 -12   6   1       22.99       73.29    109.54 o
 -11   6   1       46.10       28.76    102.60 o
 -10   6   1       10.85       50.63     98.07 o
  -9   6   1      351.37      333.96     71.56 o
  -8   6   1     1444.45     1453.76     87.51 o
  -7   6   1     1988.19     2099.63     93.63 o
  -6   6   1    13195.15    13033.75    172.03 o
  -5   6   1     1382.47     1298.16     79.30 o
  -4   6   1    10403.05    10170.06    207.22 o
  -3   6   1        8.84       12.16     59.12 o
  -2   6   1      382.53      394.56     64.60 o
  -1   6   1      442.58      453.19     61.25 o
   0   6   1      212.88      297.47     65.68 o
   1   6   1      110.80      130.03     59.86 o
   2   6   1     1115.73     1142.48     67.50 o
   3   6   1     1893.38     1917.12     85.41 o
   4   6   1     5241.99     5191.65    133.14 o
   5   6   1      517.04      563.02     73.09 o
   6   6   1     8326.49     7968.25    143.98 o
   7   6   1      179.93      253.94     75.30 o
   8   6   1     3873.04     3969.11    118.57 o
   9   6   1     1334.54     1201.93     92.04 o
  10   6   1      683.64      825.15    113.22 o
  11   6   1      173.48      256.99     92.43 o
  12   6   1      681.05      732.35    102.31 o
  13   6   1     4643.18     4383.63    131.93 o
 -11   7   1      160.85      318.63    126.68 o
 -10   7   1        6.14      108.06    104.32 o
  -9   7   1        1.77       88.74    109.41 o
  -8   7   1      319.82      351.85    109.41 o
  -7   7   1      264.70      268.84    102.68 o
  -6   7   1       23.02      108.07    114.70 o
  -5   7   1      783.31      861.72     90.01 o
  -4   7   1       17.09       34.49     79.18 o
  -3   7   1      383.45      370.27     81.85 o
  -2   7   1      674.73      730.64    101.82 o
  -1   7   1        1.71       58.64    101.55 o
   0   7   1       29.50        0.00     97.06 o
   1   7   1      507.60      378.39     79.81 o
   2   7   1      263.30      336.62     98.29 o
   3   7   1     1090.45     1052.04    112.47 o
   4   7   1      299.04      404.05     98.33 o
   5   7   1       15.93        0.00     89.76 o
   6   7   1      167.27      263.71     98.40 o
   7   7   1       23.44       88.75    121.84 o
   8   7   1        3.86      130.05    105.29 o
   9   7   1      214.33      239.18    103.08 o
  10   7   1       25.48       22.25    103.42 o
  -7   8   1     1072.83     1178.99    137.24 o
  -6   8   1      305.37      320.15    130.65 o
  -5   8   1        2.24        7.52    115.10 o
  -4   8   1     1205.82     1189.85    130.95 o
  -3   8   1     1240.00     1173.36    106.46 o
  -2   8   1     2748.09     2648.53    126.84 o
  -1   8   1      389.34      405.09    120.91 o
   0   8   1     1582.79     1626.52    106.86 o
   1   8   1       97.46      143.19     94.45 o
   2   8   1     1374.73     1252.64    123.02 o
   3   8   1      560.80      532.10    114.15 o
   4   8   1        9.92      109.90     96.54 o
   5   8   1      706.97      672.52    122.21 o
   6   8   1      226.33      413.96    106.35 o
 -19   0   2      530.54      605.85    157.45 o
 -18   0   2      213.06      347.94    110.29 o
 -17   0   2     1674.62     1432.18    121.06 o
 -16   0   2       63.37       32.57    110.25 o
 -15   0   2      889.32      833.67    101.93 o
 -14   0   2      641.21      729.74     79.68 o
 -13   0   2    21361.28    21328.63    453.57 o
 -12   0   2     7935.07     7759.29    291.28 o
 -11   0   2    20054.97    20151.18    504.27 o
 -10   0   2    12486.86    12371.34    218.68 o
  -9   0   2     2623.68     2397.26     72.82 o
  -8   0   2      649.57      608.23     83.62 o
  -7   0   2       72.06      122.15     55.90 o
  -6   0   2    11377.49    12307.69    135.29 o
  -5   0   2     9136.10     9740.77    114.77 o
  -4   0   2      494.09      420.90     56.67 o
  -3   0   2    10164.60     9946.98    311.82 o
  -2   0   2     2061.80     2445.37     44.69 o
   0   0   2    26375.29    27693.00    695.74 o
   1   0   2      693.25      875.30     71.03 o
   2   0   2    16285.07    15974.54    181.56 o
   3   0   2    23422.84    24054.95    200.44 o
   4   0   2     4211.35     4132.90     56.83 o
   5   0   2       62.93       40.97     38.65 o
   6   0   2     3957.71     3735.33     88.13 o
   7   0   2    20431.17    20522.42    218.76 o
   8   0   2     1833.66     1648.45     60.58 o
   9   0   2     9995.35     9758.56    102.08 o
  10   0   2     1297.63     1321.87     53.37 o
  11   0   2      201.36      231.85     49.49 o
  12   0   2     3343.28     3271.21     94.10 o
  13   0   2     4154.87     4066.78    130.19 o
  14   0   2    12220.41    11908.64    310.72 o
  15   0   2      483.25      562.34    152.90 o
  16   0   2      545.43      654.69    170.15 o
  17   0   2     1029.31     1029.94    182.44 o
 -19   1   2       95.68      188.38     89.73 o
 -18   1   2      302.11      336.84     88.10 o
 -17   1   2       34.62       83.68     75.16 o
 -16   1   2       55.41        0.79     72.14 o
 -15   1   2      365.24      324.91     70.85 o
 -14   1   2      428.31      413.41     61.73 o
 -13   1   2       10.36       25.22     48.51 o
 -12   1   2       97.67       91.28     40.20 o
 -11   1   2     3005.56     3051.69     96.59 o
 -10   1   2     1149.72     1266.63     41.50 o
  -9   1   2     2160.94     2096.29     52.56 o
  -8   1   2      298.46      341.81     41.21 o
  -7   1   2     1202.44     1244.02     47.02 o
  -6   1   2     1170.17     1143.60     43.86 o
  -5   1   2     1606.31     1662.17     71.15 o
  -4   1   2     1496.52     1712.18     65.74 o
  -3   1   2     3197.13     3350.18     42.80 o
  -2   1   2     4057.09     4255.85     33.52 o
  -1   1   2     9708.57    10094.23     82.28 o
   0   1   2      138.09      218.72     51.47 o
   1   1   2     1377.78     1387.47     31.79 o
   2   1   2     1691.93     1700.33     50.17 o
   3   1   2       17.77       75.64     46.77 o
   4   1   2     3987.58     3943.71     52.87 o
   5   1   2      113.42       98.75     32.77 o
   6   1   2     1352.78     1428.32     41.44 o
   7   1   2      945.69      904.08     39.29 o
   8   1   2      659.40      670.79     44.37 o
   9   1   2       25.18       49.30     41.45 o
  10   1   2      348.09      408.36     41.71 o
  11   1   2       21.48       34.92     41.98 o
  12   1   2       36.47       90.02     48.97 o
  13   1   2      555.13      647.06     55.18 o
  14   1   2        0.59       32.25     60.66 o
  15   1   2      558.39      600.54     89.18 o
  16   1   2      132.89      233.22     87.35 o
  17   1   2       55.76      100.16     89.52 o
 -19   2   2      271.99      253.64    125.66 o
 -18   2   2      259.13      268.46    125.48 o
 -17   2   2     2355.27     2465.49    177.67 o
 -16   2   2      532.99      432.26     78.52 o
 -15   2   2     7927.66     7834.38    155.67 o
 -14   2   2     1358.76     1277.87     79.44 o
 -13   2   2     6511.97     6473.01    103.53 o
 -12   2   2       29.50       51.54     43.34 o
 -11   2   2      472.02      509.46     49.13 o
 -10   2   2     8821.71     9188.56    166.51 o
  -9   2   2      236.46      226.59     30.65 o
  -8   2   2    15114.50    14500.36    212.79 o
  -7   2   2      504.30      514.56     26.78 o
  -6   2   2     2775.69     2545.42     42.80 o
  -5   2   2     1039.78      958.77     39.19 o
  -4   2   2      383.82      329.34     30.27 o
  -3   2   2    16328.94    17034.53    119.64 o
  -2   2   2    11017.60    11994.87     95.55 o
  -1   2   2    14750.79    15527.63    123.14 o
   0   2   2      568.49      442.90     64.41 o
   1   2   2      112.74      147.64     56.75 o
   2   2   2    24522.50    24782.54    300.66 o
   3   2   2     1541.60     1589.81     43.24 o
   4   2   2    25289.45    25006.73    129.86 o
   5   2   2     1671.88     1766.23     48.43 o
   6   2   2    16340.38    15786.10    192.40 o
   7   2   2      338.84      415.54     37.64 o
   8   2   2     1063.13     1011.09     58.65 o
   9   2   2      172.42      145.78     42.09 o
  10   2   2      381.32      406.45     44.64 o
  11   2   2      437.52      435.41     48.44 o
  12   2   2      130.87      114.88     49.97 o
  13   2   2      303.43      243.93     56.86 o
  14   2   2     3347.22     3409.83     98.89 o
  15   2   2      915.12      847.28     90.14 o
  16   2   2     3245.74     3355.26    125.12 o
  17   2   2      576.43      522.69     98.76 o
 -18   3   2      486.27      465.30    121.99 o
 -17   3   2      871.13      951.96    162.37 o
 -16   3   2      514.68      514.85     71.99 o
 -15   3   2       87.61      156.90     65.12 o
 -14   3   2      399.01      531.96     57.07 o
 -13   3   2      508.22      451.45     60.46 o
 -12   3   2     1298.77     1282.95     49.11 o
 -11   3   2      263.94      254.21     32.50 o
 -10   3   2      698.69      714.15     33.63 o
  -9   3   2      987.40      988.70     35.35 o
  -8   3   2      150.01      212.89     32.39 o
  -7   3   2     1839.00     1819.78     92.74 o
  -6   3   2     1039.48      961.03     44.76 o
  -5   3   2     4180.97     4163.22     66.32 o
  -4   3   2    11673.73    11749.36     94.48 o
  -3   3   2    13805.29    13966.88    321.57 o
  -2   3   2      765.12      737.61     53.19 o
  -1   3   2     4892.92     4693.41     83.39 o
   0   3   2      156.05      173.75     43.91 o
   1   3   2      237.81      289.21     45.92 o
   2   3   2       59.23       48.64     37.29 o
   3   3   2      495.14      561.01     50.75 o
   4   3   2       30.02       73.77     40.82 o
   5   3   2     3842.28     3633.59     72.96 o
   6   3   2      730.16      817.38     46.11 o
   7   3   2     9000.76     8778.32    160.64 o
   8   3   2      133.24      164.66     47.07 o
   9   3   2     1311.73     1241.02     60.65 o
  10   3   2       86.48      117.61     46.67 o
  11   3   2      189.14      142.62     50.96 o
  12   3   2       29.10       43.31     55.10 o
  13   3   2      254.80      243.23     63.81 o
  14   3   2      376.37      449.38     87.16 o
  15   3   2      543.66      559.55     90.30 o
  16   3   2     1354.98     1406.18    106.34 o
 -17   4   2       97.02      174.53    118.53 o
 -16   4   2      221.39      256.92    116.69 o
 -15   4   2      365.63      451.25     89.86 o
 -14   4   2     1123.54     1119.43     62.72 o
 -13   4   2      440.68      498.05     42.31 o
 -12   4   2     2802.01     2653.41     77.68 o
 -11   4   2     2459.63     2375.29     78.02 o
 -10   4   2     1501.80     1504.18     68.59 o
  -9   4   2     2355.30     2244.07     70.04 o
  -8   4   2      298.02      288.92     45.68 o
  -7   4   2       23.43       45.64     37.44 o
  -6   4   2        2.00       35.81     39.56 o
  -5   4   2     4869.29     4814.41     77.44 o
  -4   4   2       93.49      110.38     39.45 o
  -3   4   2     1895.82     1833.05     70.47 o
  -2   4   2       20.50       10.48     51.42 o
  -1   4   2     6089.88     6397.83    139.81 o
   0   4   2     5366.22     5237.60     98.52 o
   1   4   2    15795.43    16355.83    271.85 o
   2   4   2    16351.21    16620.77    258.71 o
   3   4   2       69.92       50.56     49.55 o
   4   4   2     1079.36      979.07     54.58 o
   5   4   2     2554.11     2666.01    103.84 o
   6   4   2      107.00       92.34     55.92 o
   7   4   2     1091.50     1032.49     50.04 o
   8   4   2       37.96       68.94     44.62 o
   9   4   2      410.00      448.15     55.02 o
  10   4   2      829.04      833.05     64.08 o
  11   4   2       42.92       29.42     62.09 o
  12   4   2     1002.00     1019.20     72.48 o
  13   4   2       33.14      109.99     83.28 o
  14   4   2      139.80      179.58     79.77 o
  15   4   2      578.49      615.67    108.62 o
 -16   5   2      238.46      299.86    109.15 o
 -15   5   2     1914.04     1912.86    103.17 o
 -14   5   2       16.15       51.25     79.84 o
 -13   5   2      976.12     1099.77     93.73 o
 -12   5   2      136.46      153.33     99.00 o
 -11   5   2      296.81      256.15     52.33 o
 -10   5   2     4263.11     4155.02    134.04 o
  -9   5   2        7.69       43.05     49.81 o
  -8   5   2     7950.46     7729.77    124.61 o
  -7   5   2      958.52      991.51     66.46 o
  -6   5   2     1217.78     1344.10     67.77 o
  -5   5   2     2492.67     2449.29     66.31 o
  -4   5   2        3.14        8.79     40.67 o
  -3   5   2     5161.56     4990.36     98.58 o
  -2   5   2      162.41      190.05     48.62 o
  -1   5   2     5995.28     5994.00    183.44 o
   0   5   2      576.53      658.14     56.37 o
   1   5   2     4486.09     4568.49    101.29 o
   2   5   2     2130.55     2144.05     69.75 o
   3   5   2     4927.39     4957.78     96.01 o
   4   5   2      390.42      434.56     57.29 o
   5   5   2       19.89       10.00     57.12 o
   6   5   2        4.40       48.93     58.78 o
   7   5   2      311.46      308.00     67.76 o
   8   5   2       44.23       32.95     53.28 o
   9   5   2     5126.43     5026.66    102.74 o
  10   5   2      271.45      244.87     67.08 o
  11   5   2     5997.45     6167.24    225.22 o
  12   5   2      980.19     1186.84     99.63 o
  13   5   2     1586.57     1620.98    128.34 o
  14   5   2       32.16      170.86     88.15 o
 -14   6   2      366.04      413.95     98.96 o
 -13   6   2      239.27      181.08    109.56 o
 -12   6   2       21.37       68.39    100.94 o
 -11   6   2        6.72       65.98     92.90 o
 -10   6   2      787.05      879.19    112.14 o
  -9   6   2     1085.60     1032.57    185.66 o
  -8   6   2      628.63      611.27     96.78 o
  -7   6   2     1281.68     1299.27    103.27 o
  -6   6   2       26.84       67.41     61.39 o
  -5   6   2      200.57      208.67     55.73 o
  -4   6   2       24.50       20.82     60.42 o
  -3   6   2      255.31      218.98     58.87 o
  -2   6   2      581.97      464.80     89.78 o
  -1   6   2      574.27      542.25     93.18 o
   0   6   2      355.24      376.85     89.56 o
   1   6   2     1049.79     1076.15     70.36 o
   2   6   2      988.98      885.47     74.20 o
   3   6   2      511.60      545.18     79.53 o
   4   6   2      406.88      446.08     70.65 o
   5   6   2     1080.78     1059.75     82.53 o
   6   6   2      159.47      182.60     68.15 o
   7   6   2        5.83       16.88     75.80 o
   8   6   2        1.43       22.85     85.61 o
   9   6   2       14.10       78.50     80.56 o
  10   6   2      918.44      924.83    100.92 o
  11   6   2      546.35      534.54     90.95 o
  12   6   2      634.25      805.70    101.51 o
 -11   7   2      579.40      586.07    120.41 o
 -10   7   2       10.83        0.00    102.23 o
  -9   7   2      122.51      136.03    111.16 o
  -8   7   2     2477.14     2397.74    191.26 o
  -7   7   2     4695.27     4597.62    167.42 o
  -6   7   2     2155.45     2198.16    141.22 o
  -5   7   2     5379.79     5698.56    137.74 o
  -4   7   2     2068.82     2002.56     90.00 o
  -3   7   2      742.34      765.23     75.38 o
  -2   7   2      848.32      846.80    109.22 o
  -1   7   2        8.57       33.31     94.39 o
   0   7   2      368.88      383.08     76.07 o
   1   7   2      154.54      240.29     86.20 o
   2   7   2     1102.48     1192.25    105.87 o
   3   7   2     4230.36     4031.70    146.73 o
   4   7   2       28.36       72.03     93.87 o
   5   7   2     1756.07     1806.67    116.53 o
   6   7   2       72.83      125.35    127.94 o
   7   7   2     1157.67     1261.94    111.33 o
   8   7   2     1958.88     1955.19    182.38 o
   9   7   2     2265.44     2194.91    118.30 o
  -7   8   2      978.65      931.07    132.18 o
  -6   8   2     1535.63     1487.80    143.24 o
  -5   8   2      102.37      209.34    119.37 o
  -4   8   2     1338.49     1378.18    131.00 o
  -3   8   2       74.61       69.97     96.87 o
  -2   8   2      184.69      285.68     92.93 o
  -1   8   2      542.73      537.59     86.44 o
   0   8   2      447.95      432.81    103.57 o
   1   8   2      133.52      234.57     93.56 o
   2   8   2        6.29       49.21     99.25 o
   3   8   2      161.80      198.12    100.66 o
   4   8   2        7.91      101.99     96.35 o
   5   8   2       15.13       51.81    104.78 o
 -19   1   3       88.50      112.48     86.61 o
 -18   1   3       70.48      123.50     78.71 o
 -17   1   3        5.94       56.87     74.98 o
 -16   1   3     1917.25     1937.20     83.96 o
 -15   1   3      275.22      357.35     60.58 o
 -14   1   3     4814.05     4662.72     91.79 o
 -13   1   3      357.25      417.43     47.89 o
 -12   1   3    14148.99    14123.20    295.51 o
 -11   1   3     4652.48     4537.75    144.35 o
 -10   1   3     5413.77     5062.01    145.67 o
  -9   1   3     3087.83     2956.26     64.27 o
  -8   1   3     2920.96     3009.28     57.70 o
  -7   1   3     2516.91     2377.62     50.51 o
  -6   1   3     9046.35     9497.27     90.38 o
  -5   1   3     3802.14     3716.24     65.94 o
  -4   1   3     2750.24     2800.54     32.29 o
  -3   1   3    14227.70    14400.28     72.82 o
  -2   1   3     2325.26     2247.06     35.37 o
  -1   1   3     4543.96     4331.23     59.45 o
   0   1   3     2621.13     2579.60     75.03 o
   1   1   3      852.24      784.89     53.82 o
   2   1   3    21168.00    21947.83    196.25 o
   3   1   3     1436.04     1196.09     54.62 o
   4   1   3     4127.53     4047.23     51.03 o
   5   1   3    17768.42    17189.11    135.28 o
   6   1   3        9.23       26.17     31.97 o
   7   1   3    14450.64    14579.63    166.70 o
   8   1   3     2794.89     2680.79     52.29 o
   9   1   3     3182.02     3303.51    101.69 o
  10   1   3      310.65      346.29     43.54 o
  11   1   3     2096.84     2080.14     63.53 o
  12   1   3       47.15       77.39     49.10 o
  13   1   3      520.61      604.40     65.38 o
  14   1   3      237.79      297.98     64.59 o
  15   1   3      948.16      920.24     92.74 o
  16   1   3       75.27      133.94     85.84 o
  17   1   3     1459.44     1369.20    142.28 o
 -19   2   3     1504.91     1426.42    142.53 o
 -18   2   3      479.57      454.45    129.16 o
 -17   2   3      316.79      317.31     78.03 o
 -16   2   3      907.46      868.42     76.90 o
 -15   2   3     2526.81     2518.15     88.45 o
 -14   2   3      754.86      731.03     64.43 o
 -13   2   3     1618.87     1636.85     71.59 o
 -12   2   3      589.69      599.77     43.74 o
 -11   2   3       90.04      109.67     35.51 o
 -10   2   3     1333.45     1367.58     46.76 o
  -9   2   3        7.20       20.80     25.79 o
  -8   2   3       24.40       39.90     42.99 o
  -7   2   3      401.64      385.90     51.75 o
  -6   2   3     1271.39     1285.52     79.77 o
  -5   2   3    17932.38    18523.45    101.09 o
  -4   2   3     3543.72     3599.40     40.46 o
  -3   2   3     8694.31     8963.04     72.49 o
  -2   2   3     2335.69     2211.59     44.50 o
  -1   2   3     3346.92     3511.35     58.24 o
   0   2   3     2108.11     2192.04     42.95 o
   1   2   3     2395.78     2572.42     52.17 o
   2   2   3     1891.53     1879.88     45.65 o
   3   2   3     1759.91     1869.42     47.31 o
   4   2   3    11343.12    11371.57    102.57 o
   5   2   3     1202.95     1193.34     51.89 o
   6   2   3     8522.36     8488.53    123.03 o
   7   2   3      373.38      403.83     41.49 o
   8   2   3       49.90       29.06     37.46 o
   9   2   3      300.39      324.37     41.82 o
  10   2   3       82.97      118.19     42.69 o
  11   2   3        0.93        8.00     49.27 o
  12   2   3     2663.88     2690.70     74.08 o
  13   2   3        3.60      120.57     58.70 o
  14   2   3     4431.53     4484.13    125.82 o
  15   2   3     1143.95     1191.06    100.35 o
  16   2   3      157.48      194.50     91.36 o
 -18   3   3      888.43      987.99    167.84 o
 -17   3   3       11.49       18.01    113.39 o
 -16   3   3     2610.06     2464.84     93.38 o
 -15   3   3      367.62      330.36     51.54 o
 -14   3   3      565.29      590.65     53.82 o
 -13   3   3        0.38       27.69     43.14 o
 -12   3   3      433.37      430.05     39.54 o
 -11   3   3      331.71      318.46     31.06 o
 -10   3   3     3165.27     3024.26    146.61 o
  -9   3   3     2911.99     2839.29    110.53 o
  -8   3   3     4832.44     4888.30    119.93 o
  -7   3   3    10942.68    10881.59    223.00 o
  -6   3   3      531.87      578.90     32.99 o
  -5   3   3     1496.74     1502.49     43.13 o
  -4   3   3      413.06      467.98     52.46 o
  -3   3   3     1172.08     1263.11     55.88 o
  -2   3   3      708.06      689.44     50.62 o
  -1   3   3        4.47        7.26     57.89 o
   0   3   3      121.05      152.41     41.26 o
   1   3   3     8691.21     8904.95    147.75 o
   2   3   3     1080.16     1075.07     43.29 o
   3   3   3     6854.64     6684.95     78.59 o
   4   3   3      414.28      392.02     42.02 o
   5   3   3     5228.64     4945.72     79.48 o
   6   3   3     2259.67     2356.22     69.40 o
   7   3   3     2395.57     2456.22     71.06 o
   8   3   3      330.91      363.31     48.38 o
   9   3   3      728.96      753.29     50.07 o
  10   3   3     3091.77     3199.95     89.19 o
  11   3   3      815.17      877.74     60.51 o
  12   3   3     1963.16     1939.70     73.85 o
  13   3   3       77.98      226.58     81.57 o
  14   3   3        2.07       45.74     79.81 o
  15   3   3      422.77      461.44     91.87 o
  16   3   3     1274.73     1379.58    144.99 o
 -17   4   3      102.53      177.95    124.82 o
 -16   4   3      341.86      378.70     97.61 o
 -15   4   3     1132.32     1093.23    118.66 o
 -14   4   3     2732.53     2625.09    137.40 o
 -13   4   3     2845.09     2596.35    146.93 o
 -12   4   3     1357.04     1338.95    123.13 o
 -11   4   3     4629.39     4306.77    108.98 o
 -10   4   3       23.02       46.14     39.61 o
  -9   4   3     5093.20     5128.89     96.22 o
  -8   4   3     1477.79     1580.38     88.12 o
  -7   4   3      133.15      166.56     37.55 o
  -6   4   3      507.01      488.56     39.08 o
  -5   4   3      658.62      661.90     38.15 o
  -4   4   3     7946.59     7861.44    118.18 o
  -3   4   3     1572.36     1546.33     66.74 o
  -2   4   3    14667.79    14441.91    129.80 o
  -1   4   3     4491.30     4682.37     83.68 o
   0   4   3    14527.69    15271.20    297.33 o
   1   4   3     2888.60     2845.60     83.87 o
   2   4   3     1288.43     1217.15     71.68 o
   3   4   3      429.09      420.80     45.18 o
   4   4   3      173.54      229.64     38.82 o
   5   4   3      115.66      131.13     44.76 o
   6   4   3     1746.30     1761.61     56.07 o
   7   4   3      329.61      327.50     48.59 o
   8   4   3     4788.90     4639.86     91.77 o
   9   4   3      466.77      511.34     57.57 o
  10   4   3     6550.54     6465.59    168.40 o
  11   4   3      155.31      228.90     68.26 o
  12   4   3     5432.40     5269.39    228.60 o
  13   4   3      251.50      329.28     84.48 o
  14   4   3     1185.11     1162.71    103.51 o
  15   4   3      368.71      437.97     98.42 o
 -16   5   3        4.61       75.70     74.85 o
 -15   5   3       88.11      136.30     82.94 o
 -14   5   3      315.95      323.26     82.41 o
 -13   5   3      326.47      171.89     83.61 o
 -12   5   3      170.20      151.87     89.88 o
 -11   5   3      505.31      476.71     43.81 o
 -10   5   3     1713.18     1697.80     66.01 o
  -9   5   3      975.71      936.30     57.27 o
  -8   5   3       11.85       52.16     48.02 o
  -7   5   3     1034.12     1079.23     61.14 o
  -6   5   3     4895.85     4700.91     85.48 o
  -5   5   3     1728.23     1717.63     58.70 o
  -4   5   3     1095.37     1180.98     60.13 o
  -3   5   3        0.26       40.63     46.96 o
  -2   5   3     1099.81     1158.51     58.23 o
  -1   5   3       11.69        1.17     52.17 o
   0   5   3     1210.51     1247.91     59.46 o
   1   5   3       57.31       72.61     45.53 o
   2   5   3      230.22      245.52     51.47 o
   3   5   3      716.48      809.02     56.40 o
   4   5   3      546.45      580.04     61.31 o
   5   5   3      346.58      335.84     62.33 o
   6   5   3      268.48      288.67     52.43 o
   7   5   3     2023.29     2002.61     71.95 o
   8   5   3      127.19      140.86     60.86 o
   9   5   3     1257.48     1239.41     75.07 o
  10   5   3      192.77      185.83     81.40 o
  11   5   3      156.88      270.77    104.24 o
  12   5   3        0.37       63.54     76.01 o
  13   5   3      872.93      833.43    125.78 o
 -14   6   3       27.89      146.02     94.48 o
 -13   6   3       53.33       50.52    101.53 o
 -12   6   3      224.01      174.35     94.41 o
 -11   6   3      127.66      136.56     96.24 o
 -10   6   3      929.86      922.26    174.31 o
  -9   6   3     1372.85     1404.60    113.77 o
  -8   6   3     3770.33     3825.62    240.01 o
  -7   6   3     5323.18     4903.84    153.55 o
  -6   6   3     3276.61     3287.22    109.24 o
  -5   6   3     7653.69     7524.25    158.98 o
  -4   6   3       65.14      102.80     54.48 o
  -3   6   3     2982.67     2892.45    130.42 o
  -2   6   3       22.53      156.87     86.12 o
  -1   6   3     1322.73     1299.74    102.38 o
   0   6   3     5663.33     5599.36    139.09 o
   1   6   3      467.44      477.56     77.12 o
   2   6   3     7873.61     7987.97    246.43 o
   3   6   3     2099.35     2113.28    107.19 o
   4   6   3     2415.24     2451.17    113.55 o
   5   6   3      557.64      541.70    111.50 o
   6   6   3      399.64      532.82     77.39 o
   7   6   3     2850.78     2807.96    132.07 o
   8   6   3     1252.69     1211.73     93.20 o
   9   6   3     1697.64     1701.99    106.33 o
  10   6   3     1924.10     1835.71    116.09 o
  11   6   3      627.28      551.22     97.57 o
 -11   7   3      301.59      436.88    114.08 o
 -10   7   3      456.02      536.99    110.09 o
  -9   7   3       48.25       66.93    103.07 o
  -8   7   3      184.71      224.52    103.67 o
  -7   7   3      228.07      247.99    103.50 o
  -6   7   3        0.85      165.48    105.97 o
  -5   7   3      498.47      544.26     72.99 o
  -4   7   3      289.63      296.31     68.38 o
  -3   7   3     1054.14     1088.40     79.69 o
  -2   7   3     1883.06     1953.41    128.10 o
  -1   7   3      200.63      283.63     94.41 o
   0   7   3     1798.59     1749.49    104.00 o
   1   7   3       75.33      108.09     75.29 o
   2   7   3        0.10       91.78     82.53 o
   3   7   3      579.37      505.13     89.92 o
   4   7   3     1375.90     1488.47    107.19 o
   5   7   3      202.29      226.91     84.11 o
   6   7   3        3.58       98.03     77.55 o
   7   7   3      217.20      282.35     86.60 o
   8   7   3      283.30      279.03     88.72 o
   9   7   3     1777.94     1860.45    111.98 o
  -7   8   3      401.85      629.38    119.61 o
  -6   8   3       33.92       81.64    116.31 o
  -5   8   3      603.08      688.07     99.86 o
  -4   8   3     1167.17     1165.02    114.35 o
  -3   8   3      177.38      144.54     92.74 o
  -2   8   3     4633.49     4545.77    145.48 o
  -1   8   3      605.94      734.28    106.62 o
   0   8   3     3052.51     3158.04    139.15 o
   1   8   3      832.56      924.61    156.75 o
   2   8   3      411.73      363.10    101.23 o
   3   8   3       34.81      123.83     84.46 o
   4   8   3      217.47      203.02     96.08 o
 -20   0   4       10.48      132.05    164.95 o
 -19   0   4       41.80        0.00    100.41 o
 -18   0   4        6.57       10.60     98.17 o
 -17   0   4     2395.94     2191.81    123.33 o
 -16   0   4      744.43      784.73     97.23 o
 -15   0   4      281.49      336.50     93.81 o
 -14   0   4     2905.56     2744.56    108.80 o
 -13   0   4     7796.97     7746.03    223.98 o
 -12   0   4     6447.66     6137.18    143.69 o
 -11   0   4    27902.47    26801.13    289.26 o
 -10   0   4      580.65      685.38     82.36 o
  -9   0   4    18865.22    19251.08    384.94 o
  -8   0   4      184.74      246.69     49.62 o
  -7   0   4     2624.00     2357.67     70.66 o
  -6   0   4     3564.79     3683.70     44.19 o
  -5   0   4        8.85        0.00     33.18 o
  -4   0   4    40060.42    41669.26    290.95 o
  -3   0   4    11562.59    12342.07     76.57 o
  -2   0   4    57609.22    57986.36    699.10 o
  -1   0   4     6618.17     6693.94    122.28 o
   0   0   4      232.78      150.32     33.09 o
   1   0   4    50028.51    51030.47    361.38 o
   2   0   4      201.90      149.90     96.85 o
   3   0   4    26506.28    26387.93    293.01 o
   4   0   4     5887.92     5743.23    161.92 o
   5   0   4       68.34       65.58     89.58 o
   6   0   4    12551.47    12790.02    248.22 o
   7   0   4     5808.35     5834.02    232.87 o
   8   0   4     5836.17     5715.20    242.42 o
   9   0   4     2160.66     2106.52    145.12 o
  10   0   4    10573.12    10897.89    389.00 o
  11   0   4      418.23      555.20    138.63 o
  12   0   4     3017.51     3097.49    199.40 o
  13   0   4      266.49      221.88    127.39 o
  14   0   4       10.46       73.12    155.36 o
  15   0   4      437.95      407.68    180.52 o
  16   0   4      159.54      362.98    195.00 o
 -20   1   4      369.04      502.33    128.66 o
 -19   1   4       20.37      261.09    111.81 o
 -18   1   4      140.57      303.82     77.18 o
 -17   1   4      409.72      441.78     66.59 o
 -16   1   4      265.64      280.45     64.67 o
 -15   1   4       45.40       34.63     53.58 o
 -14   1   4      432.48      483.95     55.86 o
 -13   1   4      175.97      216.11     42.40 o
 -12   1   4      136.71      161.52     37.44 o
 -11   1   4     2470.11     2438.48     62.31 o
 -10   1   4      264.60      242.41     39.77 o
  -9   1   4      270.90      282.00     29.34 o
  -8   1   4     2718.07     2636.69     39.37 o
  -7   1   4     1176.26     1219.27     27.65 o
  -6   1   4     8302.03     8443.94    164.62 o
  -5   1   4       18.82        6.05     15.54 o
  -4   1   4       16.87       22.43     19.68 o
  -3   1   4        1.62        0.82     17.90 o
  -2   1   4     4388.05     4683.11     67.79 o
  -1   1   4      356.41      351.86     37.66 o
   0   1   4     3899.04     4230.00     96.78 o
   1   1   4     2842.09     2758.74     82.97 o
   2   1   4     1353.55     1218.74     69.59 o
   3   1   4     6997.45     7123.28    127.90 o
   4   1   4     2721.96     2648.10     44.28 o
   5   1   4      937.23      956.75     36.16 o
   6   1   4       18.45       65.22     30.55 o
   7   1   4      512.54      493.50     33.91 o
   8   1   4      338.75      429.96     34.66 o
   9   1   4      428.75      439.21     42.39 o
  10   1   4      113.71      102.62     41.08 o
  11   1   4      816.22      939.77     59.80 o
  12   1   4      269.34      276.54     56.05 o
  13   1   4     3356.38     3235.42     86.81 o
  14   1   4       38.24       54.82     84.14 o
  15   1   4      687.68      642.23    123.75 o
  16   1   4       58.29      171.52    128.18 o
 -19   2   4     1325.55     1313.94    142.95 o
 -18   2   4     1479.53     1394.42    137.22 o
 -17   2   4     1944.81     1915.86     84.30 o
 -16   2   4      587.95      752.91     75.33 o
 -15   2   4     2349.00     2515.48     71.89 o
 -14   2   4     3263.27     3291.31     73.21 o
 -13   2   4      577.93      623.54     41.60 o
 -12   2   4     1229.09     1339.43     38.91 o
 -11   2   4     1756.25     1694.33     48.47 o
 -10   2   4     1119.52     1056.45     75.03 o
  -9   2   4     2021.71     2066.38    159.10 o
  -8   2   4    28854.40    30405.31    290.67 o
  -7   2   4     7998.73     7890.10     93.97 o
  -6   2   4    21035.94    21572.81    109.11 o
  -5   2   4    13587.88    13765.03     86.89 o
  -4   2   4     1128.90     1115.63     28.62 o
  -3   2   4     1031.05      921.47     57.76 o
  -2   2   4      586.55      624.92     39.35 o
  -1   2   4      146.26      115.50     38.90 o
   0   2   4     2112.05     2209.62     81.36 o
   1   2   4      440.15      486.99     45.21 o
   2   2   4     4572.91     4509.36     73.82 o
   3   2   4     1603.02     1604.15     54.50 o
   4   2   4    21751.14    21721.45    244.97 o
   5   2   4     4000.42     3890.48    135.80 o
   6   2   4    17682.79    17726.49    123.15 o
   7   2   4     3432.40     3358.07     57.82 o
   8   2   4     1432.32     1361.15     48.37 o
   9   2   4        9.02       20.31     41.61 o
  10   2   4      266.16      389.21     46.38 o
  11   2   4     2330.29     2409.85     77.88 o
  12   2   4       16.56        0.00     57.96 o
  13   2   4     1868.97     1912.38     81.54 o
  14   2   4      548.87      592.07     86.58 o
  15   2   4      275.21      322.62     88.63 o
  16   2   4     2881.63     2766.36    290.45 o
 -19   3   4       73.04      142.61    123.99 o
 -18   3   4     1258.42     1254.54    137.18 o
 -17   3   4       77.69      222.50    123.26 o
 -16   3   4     3824.23     3697.44    136.37 o
 -15   3   4      312.25      272.43     30.59 o
 -14   3   4     5725.90     6081.69    237.64 o
 -13   3   4       17.35       96.66     71.57 o
 -12   3   4     2800.57     2466.01    125.40 o
 -11   3   4      514.88      555.78     64.64 o
 -10   3   4      394.85      471.46     54.41 o
  -9   3   4       35.84       74.56     40.64 o
  -8   3   4      798.08      848.67     48.54 o
  -7   3   4       22.83       37.81     43.78 o
  -6   3   4     5651.30     5522.04     76.96 o
  -5   3   4     6395.82     6329.74     67.45 o
  -4   3   4     4340.27     4431.04     74.42 o
  -3   3   4     4557.14     4528.60     64.23 o
  -2   3   4      813.48      758.17     48.94 o
  -1   3   4     1063.76     1047.55     38.55 o
   0   3   4       59.51       47.14     30.53 o
   1   3   4      481.64      502.84     38.04 o
   2   3   4      589.55      567.75     42.23 o
   3   3   4     5641.77     5823.31     76.27 o
   4   3   4      425.58      415.84     43.79 o
   5   3   4     4408.59     4281.32    105.30 o
   6   3   4     1081.23     1162.32     69.26 o
   7   3   4     3259.61     3348.64     84.87 o
   8   3   4        5.57       22.15     43.58 o
   9   3   4     2097.56     2122.79     61.87 o
  10   3   4     1594.21     1570.45     59.92 o
  11   3   4     1239.83     1238.98     83.40 o
  12   3   4      154.73      205.14     60.85 o
  13   3   4     1905.49     2089.56    103.00 o
  14   3   4      385.48      388.07     91.38 o
  15   3   4      259.29      527.90    130.00 o
 -18   4   4      110.18       98.37    125.24 o
 -17   4   4       43.98       95.86     97.31 o
 -16   4   4      971.20      843.71    201.48 o
 -15   4   4      777.79      833.40    123.85 o
 -14   4   4        0.62        0.00     97.78 o
 -13   4   4      251.26      221.94     72.45 o
 -12   4   4      970.35      871.86     76.61 o
 -11   4   4    10326.55    10430.49    180.88 o
 -10   4   4        4.19       33.96     56.49 o
  -9   4   4     7645.49     7045.66    234.26 o
  -8   4   4     1304.67     1224.01     47.14 o
  -7   4   4      254.63      251.48     31.58 o
  -6   4   4      235.61      307.84     35.45 o
  -5   4   4     3444.58     3318.56     98.98 o
  -4   4   4       23.28       53.87     40.35 o
  -3   4   4     1239.07     1373.86     59.03 o
  -2   4   4     1299.72     1294.69     68.71 o
  -1   4   4     1212.67     1206.18     50.18 o
   0   4   4     1984.85     2054.35     60.73 o
   1   4   4     2160.41     2230.03     55.28 o
   2   4   4      393.02      404.16     38.19 o
   3   4   4     3225.67     3203.77     65.03 o
   4   4   4      776.45      818.89     49.53 o
   5   4   4      535.57      589.99     44.23 o
   6   4   4      133.05      117.28     47.79 o
   7   4   4      112.32      124.35     57.13 o
   8   4   4     5271.39     5276.56    132.69 o
   9   4   4     2435.31     2384.40     76.91 o
  10   4   4     4613.81     4783.71    151.25 o
  11   4   4     1194.10     1303.57     93.29 o
  12   4   4        2.69      108.77     87.41 o
  13   4   4      702.40      714.14     96.39 o
  14   4   4      207.37      312.62     91.58 o
 -16   5   4      642.19      668.67     94.57 o
 -15   5   4     1597.93     1577.89    104.13 o
 -14   5   4      326.45      324.60     77.35 o
 -13   5   4     1260.62     1183.58     92.33 o
 -12   5   4     3211.06     3211.93    196.79 o
 -11   5   4      658.41      626.72    131.49 o
 -10   5   4     4188.55     4135.29     66.44 o
  -9   5   4      150.80      208.65     39.01 o
  -8   5   4     3354.76     3259.07     76.80 o
  -7   5   4        6.60       61.71     39.72 o
  -6   5   4      384.79      444.90     46.81 o
  -5   5   4      226.22      192.68     43.45 o
  -4   5   4     1138.16     1147.87     56.62 o
  -3   5   4     2319.73     2397.45     68.52 o
  -2   5   4     2404.00     2475.45     88.62 o
  -1   5   4    10496.07    10436.76    270.13 o
   0   5   4     2570.55     2624.33     71.99 o
   1   5   4     7332.72     7550.58    201.89 o
   2   5   4      311.79      347.26     46.47 o
   3   5   4     2193.94     2167.14     70.59 o
   4   5   4       33.77       62.26     47.58 o
   5   5   4      111.59      172.42     49.77 o
   6   5   4      607.16      629.32     57.92 o
   7   5   4     1283.08     1345.73     84.46 o
   8   5   4       41.20       61.27     66.15 o
   9   5   4     3979.17     3801.73    260.91 o
  10   5   4      124.66       93.83    104.83 o
  11   5   4     1804.59     1896.82    109.05 o
  12   5   4        1.12      113.65     92.53 o
 -14   6   4     1138.95     1103.88    101.10 o
 -13   6   4       12.30       80.63     93.70 o
 -12   6   4     2177.66     1956.63    123.12 o
 -11   6   4      107.07      117.12     91.13 o
 -10   6   4       99.47       51.45     84.66 o
  -9   6   4       82.72      158.72     89.62 o
  -8   6   4      307.95      324.57     59.57 o
  -7   6   4        0.91       72.77     49.01 o
  -6   6   4      548.28      524.47     72.05 o
  -5   6   4       40.80      112.84     70.32 o
  -4   6   4        0.06       36.04     60.91 o
  -3   6   4       26.19       14.62     66.01 o
  -2   6   4      925.15      906.99    156.22 o
  -1   6   4      119.36      137.52     69.28 o
   0   6   4     3667.32     3418.55    112.99 o
   1   6   4        9.77       67.22     68.29 o
   2   6   4      286.57      273.55     70.66 o
   3   6   4        0.27       65.83     60.69 o
   4   6   4      208.88      232.45     63.77 o
   5   6   4        5.18       41.84     68.61 o
   6   6   4      389.33      482.19     75.38 o
   7   6   4      101.19      112.92     73.20 o
   8   6   4      721.48      844.26     98.26 o
   9   6   4       15.50      106.42     67.49 o
  10   6   4       52.11      143.15     91.03 o
  11   6   4        7.82       70.71     96.35 o
 -12   7   4       16.18       45.45    103.34 o
 -11   7   4        1.31      128.30    104.21 o
 -10   7   4       40.37       85.12     94.46 o
  -9   7   4     1105.57     1123.17    124.51 o
  -8   7   4      724.73      728.16    125.20 o
  -7   7   4     2409.39     2439.48    263.69 o
  -6   7   4     2123.78     1859.17    113.20 o
  -5   7   4      290.92      269.12     85.19 o
  -4   7   4     5191.71     5166.01    118.92 o
  -3   7   4       11.50       25.54    105.66 o
  -2   7   4     2713.19     2792.52    123.66 o
  -1   7   4     1661.67     1579.13    103.45 o
   0   7   4      433.46      440.30     82.42 o
   1   7   4     2374.58     2359.81    112.82 o
   2   7   4     1124.24     1125.64     97.41 o
   3   7   4     2429.64     2539.54    116.30 o
   4   7   4       71.24      108.22     71.56 o
   5   7   4     1944.70     2108.45    102.28 o
   6   7   4     2776.28     2687.84    112.73 o
   7   7   4      639.65      676.36     87.45 o
   8   7   4      742.57     1005.54     94.10 o
  -7   8   4       11.65       18.09    119.70 o
  -6   8   4      512.23      579.16     96.50 o
  -5   8   4       55.68      111.02     97.65 o
  -4   8   4      155.13      202.39     96.71 o
  -3   8   4     2324.67     2562.58    160.91 o
  -2   8   4      298.46      239.35     90.52 o
  -1   8   4     2423.62     2457.97    125.14 o
   0   8   4     2717.34     2548.56    127.31 o
   1   8   4      154.21      178.14     87.25 o
   2   8   4      306.54      478.29    157.53 o
   3   8   4      402.31      423.05    129.46 o
 -20   1   5      808.39      924.45    133.18 o
 -19   1   5      100.26      194.45    108.32 o
 -18   1   5      290.92      408.65     69.80 o
 -17   1   5      125.80      200.91     63.52 o
 -16   1   5     1019.13     1112.52     66.03 o
 -15   1   5       22.08       50.40     52.38 o
 -14   1   5     1734.91     1762.64     74.35 o
 -13   1   5      828.77      841.96     44.33 o
 -12   1   5     2355.63     2395.83     50.80 o
 -11   1   5       19.73       29.98     27.07 o
 -10   1   5     1814.86     1609.76     50.07 o
  -9   1   5     1137.56     1171.70     33.07 o
  -8   1   5     7768.57     7213.25    111.95 o
  -7   1   5     2224.62     2171.87     39.15 o
  -6   1   5    15329.83    15109.77    113.23 o
  -5   1   5    21901.79    22364.79    107.01 o
  -4   1   5      267.19      229.32     19.48 o
  -3   1   5     8958.65     8927.62     55.56 o
  -2   1   5      286.58      246.32     39.88 o
  -1   1   5       29.93       69.73     38.56 o
   0   1   5       79.34       22.10     36.27 o
   1   1   5      492.23      447.75     60.50 o
   2   1   5     6789.56     6554.07    119.78 o
   3   1   5     4914.94     4768.16     77.17 o
   4   1   5     1531.71     1398.37     32.07 o
   5   1   5     1244.03     1082.93     32.34 o
   6   1   5     1107.21     1107.96     45.71 o
   7   1   5     5013.24     5000.06     80.62 o
   8   1   5     2668.47     2758.53     51.85 o
   9   1   5     4981.34     5141.40     69.45 o
  10   1   5       65.17      101.98     43.63 o
  11   1   5     4383.96     4501.26     85.09 o
  12   1   5        7.08       57.12     59.83 o
  13   1   5     1491.23     1487.47    127.23 o
  14   1   5      514.52      768.28    129.08 o
  15   1   5       70.00      129.08    129.15 o
 -19   2   5      229.69      347.24    126.32 o
 -18   2   5      278.93      327.42    108.06 o
 -17   2   5      664.72      735.77    121.60 o
 -16   2   5     2366.22     2436.16     70.72 o
 -15   2   5     3571.51     3588.49    119.43 o
 -14   2   5      805.51      748.82     37.86 o
 -13   2   5      571.45      639.50     62.02 o
 -12   2   5     1171.56     1239.35     56.78 o
 -11   2   5      419.28      453.67     49.41 o
 -10   2   5      149.01      155.57     52.35 o
  -9   2   5     2668.36     2885.93     66.55 o
  -8   2   5      185.89      264.89     29.61 o
  -7   2   5     5840.50     5806.87     51.88 o
  -6   2   5      169.95      223.02     23.89 o
  -5   2   5     2627.92     2588.73     37.66 o
  -4   2   5      894.46      947.20     27.77 o
  -3   2   5       28.74       53.87     32.48 o
  -2   2   5      624.55      620.69     36.63 o
  -1   2   5     1380.74     1363.47    115.26 o
   0   2   5      407.16      430.09     26.89 o
   1   2   5     1917.37     1895.87     48.06 o
   2   2   5     3346.90     3051.18     65.67 o
   3   2   5      264.74      236.02     45.92 o
   4   2   5     5013.16     4796.11    103.62 o
   5   2   5       51.78       63.06     48.15 o
   6   2   5      120.38      112.96     35.25 o
   7   2   5      457.83      438.24     38.93 o
   8   2   5      595.61      612.98     43.42 o
   9   2   5     1519.60     1517.05     52.73 o
  10   2   5       94.18      114.98     47.02 o
  11   2   5      230.10      225.02     53.56 o
  12   2   5     1292.74     1298.24     69.42 o
  13   2   5     1475.88     1624.42    104.99 o
  14   2   5     1037.81     1030.24    137.21 o
  15   2   5      105.19      107.23    119.72 o
 -19   3   5       14.24        9.06    137.77 o
 -18   3   5     1494.39     1662.67    149.42 o
 -17   3   5      149.51      289.48     84.90 o
 -16   3   5      112.14      127.25    100.58 o
 -15   3   5       57.21      115.36    104.82 o
 -14   3   5       96.98       43.02    107.23 o
 -13   3   5     1085.13     1113.06     73.89 o
 -12   3   5     1097.78     1180.40     88.80 o
 -11   3   5       88.50      103.70     41.31 o
 -10   3   5     5950.17     5858.54     89.44 o
  -9   3   5     1410.47     1421.71     53.45 o
  -8   3   5     5808.48     5744.46    215.16 o
  -7   3   5      301.28      279.02     36.32 o
  -6   3   5     3593.14     3445.41     47.84 o
  -5   3   5       10.13       21.08     26.76 o
  -4   3   5      501.26      518.00     62.09 o
  -3   3   5     2592.29     2659.24     61.95 o
  -2   3   5      501.65      521.98     25.92 o
  -1   3   5     1249.02     1156.08     33.85 o
   0   3   5       66.95       82.08     25.63 o
   1   3   5     1539.09     1480.16     45.85 o
   2   3   5        7.35       23.94     40.84 o
   3   3   5      240.01      242.60     44.63 o
   4   3   5     5320.92     4919.44    168.90 o
   5   3   5       37.44       53.39     46.26 o
   6   3   5     5298.08     5400.67    131.56 o
   7   3   5     4584.91     4611.83     96.78 o
   8   3   5      230.31      277.32     46.17 o
   9   3   5     2232.84     2291.99     70.11 o
  10   3   5     1010.01     1081.37     77.28 o
  11   3   5      395.45      430.54     66.40 o
  12   3   5      519.68      618.08     86.06 o
  13   3   5      797.61      933.85     91.85 o
  14   3   5      105.07      216.10    126.51 o
 -18   4   5       29.21      158.62    111.49 o
 -17   4   5      139.06      190.00    137.13 o
 -16   4   5       46.72      107.59     72.16 o
 -15   4   5     3322.74     3435.74    181.21 o
 -14   4   5     1457.92     1650.30     87.38 o
 -13   4   5     6098.55     6132.44    132.22 o
 -12   4   5      223.67      206.91     60.98 o
 -11   4   5     2695.89     2516.04     91.73 o
 -10   4   5        1.53       24.96     51.30 o
  -9   4   5     2665.46     2725.95     94.11 o
  -8   4   5       60.39       75.05     12.67 o
  -7   4   5       95.65      107.91     21.56 o
  -6   4   5      161.43      203.16     33.02 o
  -5   4   5      138.38      120.10     31.36 o
  -4   4   5     1131.04     1111.55     43.92 o
  -3   4   5     4144.56     4173.83     80.94 o
  -2   4   5     2210.51     2273.62     65.05 o
  -1   4   5     9223.98     9199.15    196.42 o
   0   4   5     3098.60     3131.13     58.78 o
   1   4   5     4141.45     4153.75     62.74 o
   2   4   5      687.31      649.10     40.04 o
   3   4   5      497.69      563.43     45.04 o
   4   4   5      811.49      886.31     52.34 o
   5   4   5      150.71      176.36     51.01 o
   6   4   5      932.19      966.65     63.96 o
   7   4   5     1615.96     1474.88     75.65 o
   8   4   5      980.59      970.01     84.79 o
   9   4   5      416.87      399.46     66.74 o
  10   4   5     2372.99     2458.54    117.04 o
  11   4   5     1117.69     1190.50     93.48 o
  12   4   5      766.65      786.12     88.10 o
  13   4   5      166.38      215.30    128.22 o
 -16   5   5       97.40       83.69     79.67 o
 -15   5   5       66.27       85.81     76.59 o
 -14   5   5      230.67      244.20     78.86 o
 -13   5   5      709.06      680.70     79.61 o
 -12   5   5      443.80      457.32     97.46 o
 -11   5   5     1222.09     1334.30     94.66 o
 -10   5   5     1104.47     1025.84     85.36 o
  -9   5   5      231.38      230.34     22.04 o
  -8   5   5      246.96      254.77     29.79 o
  -7   5   5      318.90      333.65     35.81 o
  -6   5   5        0.47       18.97     35.01 o
  -5   5   5      205.99      182.20     40.44 o
  -4   5   5      146.10      140.70     45.40 o
  -3   5   5     2156.15     2113.57     80.03 o
  -2   5   5     1606.11     1611.52     54.69 o
  -1   5   5       12.83        6.19     37.08 o
   0   5   5       89.32      120.33     39.06 o
   1   5   5      343.15      389.40     45.36 o
   2   5   5     1102.49     1132.73     54.23 o
   3   5   5     2226.75     2216.88     72.31 o
   4   5   5      251.39      229.10     52.43 o
   5   5   5      124.62      135.78     52.98 o
   6   5   5      100.86      150.46     61.71 o
   7   5   5     3966.73     3986.09    153.36 o
   8   5   5       18.33       60.65     98.24 o
   9   5   5     1969.79     2071.56    178.51 o
  10   5   5       35.50      126.04     96.87 o
  11   5   5        0.24       83.70     86.83 o
  12   5   5        3.37      139.72    115.24 o
 -14   6   5      419.62      420.57     82.97 o
 -13   6   5     1273.37     1228.43    106.10 o
 -12   6   5        0.85       98.57     84.60 o
 -11   6   5      869.18     1005.62    130.68 o
 -10   6   5     2830.73     2985.44    130.99 o
  -9   6   5      708.65      822.54     52.62 o
  -8   6   5     3534.49     3525.58    111.01 o
  -7   6   5      166.01      172.10     52.77 o
  -6   6   5        9.27       19.31     70.22 o
  -5   6   5     2332.05     2291.03     98.37 o
  -4   6   5     1403.06     1454.65     89.99 o
  -3   6   5     9211.92     9202.67    337.63 o
  -2   6   5       17.09       34.63     54.89 o
  -1   6   5     1452.50     1452.48     71.44 o
   0   6   5     5282.82     5228.67    109.92 o
   1   6   5      127.33      108.90     56.79 o
   2   6   5     4005.49     3845.17    123.44 o
   3   6   5       91.83      128.68     58.40 o
   4   6   5     4269.07     4220.90    112.37 o
   5   6   5     1500.84     1558.28     85.73 o
   6   6   5     1642.86     1559.08     91.75 o
   7   6   5      613.50      711.11     74.98 o
   8   6   5       71.08       80.44     94.31 o
   9   6   5       83.81      120.57     98.93 o
  10   6   5       11.51      140.88     98.09 o
 -11   7   5        3.30      195.38    144.89 o
 -10   7   5        1.46      102.82     99.83 o
  -9   7   5      216.29      208.16     93.80 o
  -8   7   5      810.49      752.53    113.71 o
  -7   7   5      121.13      146.08     80.34 o
  -6   7   5       94.15      144.60     82.62 o
  -5   7   5        2.27       11.91     74.10 o
  -4   7   5     1042.61      960.08    128.41 o
  -3   7   5        7.50       16.06     75.59 o
  -2   7   5     1183.98     1382.47     82.09 o
  -1   7   5      342.82      453.60    109.18 o
   0   7   5      360.31      392.40     69.65 o
   1   7   5        6.92      112.00     61.93 o
   2   7   5        3.55       39.61     62.42 o
   3   7   5       58.84       29.38     67.06 o
   4   7   5      550.89      629.95     76.83 o
   5   7   5      122.19      186.18     70.04 o
   6   7   5       53.31       67.03    117.37 o
   7   7   5      676.80      723.01    124.51 o
  -6   8   5       17.94      136.68     88.81 o
  -5   8   5       14.75       94.47    112.30 o
  -4   8   5       30.83      103.30     76.91 o
  -3   8   5     1756.90     1889.99    125.64 o
  -2   8   5      908.81      948.52    121.42 o
  -1   8   5     1549.25     1631.53    142.13 o
   0   8   5     2552.13     2833.95    227.39 o
   1   8   5     2354.99     2444.78    156.35 o
   2   8   5     1472.67     1419.62    182.04 o
 -20   0   6     1488.16     1538.64    246.39 o
 -19   0   6      358.01      412.75    101.34 o
 -18   0   6      213.59      244.43     93.87 o
 -17   0   6      874.82      934.73    100.23 o
 -16   0   6      694.17      805.32     92.70 o
 -15   0   6    10373.27    10146.92    196.81 o
 -14   0   6     1592.51     1623.25     90.49 o
 -13   0   6      982.24     1012.00    106.72 o
 -12   0   6      984.29     1022.57     79.34 o
 -11   0   6     1185.56     1067.72     40.45 o
 -10   0   6    15143.57    15714.54    112.41 o
  -9   0   6    18679.38    18836.85    107.43 o
  -8   0   6     4897.75     4750.26     74.06 o
  -7   0   6     5885.14     5811.50    143.23 o
  -6   0   6     4125.46     4070.26     55.58 o
  -5   0   6     4788.39     4881.95     46.58 o
  -4   0   6    15060.69    14711.18    125.86 o
  -3   0   6     1797.26     1737.09     50.88 o
  -2   0   6     4505.54     4189.45     61.82 o
  -1   0   6    13506.19    13539.68    175.45 o
   0   0   6     4736.56     4814.07     62.95 o
   1   0   6     4296.92     3841.57    155.14 o
   2   0   6      749.97      763.55    119.33 o
   3   0   6     2231.57     2078.53    134.42 o
   4   0   6      436.35      468.99    114.75 o
   5   0   6       30.35       73.02    115.94 o
   6   0   6     2278.64     2491.17    110.73 o
   7   0   6      868.40      916.25    120.32 o
   8   0   6     4140.48     4155.11    193.07 o
   9   0   6    10145.32     9907.72    276.87 o
  10   0   6    13003.88    12248.43    326.67 o
  11   0   6      548.47      516.59    165.78 o
  12   0   6     9011.86     8861.11    295.55 o
  13   0   6      280.11      365.46    177.50 o
  14   0   6       93.77       97.20    149.59 o
  15   0   6       15.36      105.91    167.77 o
 -20   1   6      132.68      236.38    109.06 o
 -19   1   6     2561.47     2695.42    127.90 o
 -18   1   6       40.30      105.59     63.19 o
 -17   1   6     2282.30     2233.50     68.44 o
 -16   1   6      178.81      203.84     46.99 o
 -15   1   6      199.72      189.65     49.94 o
 -14   1   6      617.16      611.42     52.19 o
 -13   1   6     3875.76     3858.84     96.23 o
 -12   1   6      577.95      623.68     27.78 o
 -11   1   6     1151.99     1215.92     30.22 o
 -10   1   6     3660.04     3710.90     62.58 o
  -9   1   6      920.93      975.80     41.98 o
  -8   1   6     8330.75     8071.48     61.13 o
  -7   1   6     1234.97     1330.23     32.25 o
  -6   1   6      616.81      622.30     22.41 o
  -5   1   6      331.17      328.79     20.59 o
  -4   1   6     3503.04     3476.74     36.05 o
  -3   1   6       26.79       12.45     23.66 o
  -2   1   6      712.41      714.69     38.97 o
  -1   1   6     2401.64     2495.91     55.44 o
   0   1   6     4831.33     4830.09     63.32 o
   1   1   6     2210.74     1951.69     81.31 o
   2   1   6     9443.69     9548.54    154.41 o
   3   1   6     2073.76     2063.85    101.27 o
   4   1   6      589.22      621.27     36.50 o
   5   1   6     1099.47     1124.10     42.31 o
   6   1   6       81.07      103.22     30.57 o
   7   1   6     2316.29     2358.79     60.32 o
   8   1   6       18.35       69.80     41.04 o
   9   1   6      501.02      558.51     54.82 o
  10   1   6      395.58      385.62     53.75 o
  11   1   6     1724.42     1739.34    186.49 o
  12   1   6        2.63      120.93    111.28 o
  13   1   6      794.43      717.64    123.51 o
  14   1   6      172.25      183.69    122.13 o
 -20   2   6       21.51      137.17    127.54 o
 -19   2   6     5260.77     5268.29    186.58 o
 -18   2   6       20.05       74.99    111.25 o
 -17   2   6     2710.63     2801.56    170.67 o
 -16   2   6      659.47      618.24     88.11 o
 -15   2   6     2098.00     1945.54     96.64 o
 -14   2   6      786.63      875.15     80.77 o
 -13   2   6      324.04      433.75     57.53 o
 -12   2   6       97.41      120.07     53.99 o
 -11   2   6       19.12       10.43     49.07 o
 -10   2   6      166.59      188.16     32.21 o
  -9   2   6    11158.16    11300.84    187.81 o
  -8   2   6       20.40       24.40     18.28 o
  -7   2   6    13564.90    13247.78    202.54 o
  -6   2   6      460.48      440.40     25.35 o
  -5   2   6    18063.20    17837.01    128.46 o
  -4   2   6       13.02       10.28     14.88 o
  -3   2   6     4838.48     4794.63     53.63 o
  -2   2   6     2057.12     2037.10     64.75 o
  -1   2   6       15.05       14.62     50.40 o
   0   2   6     4862.24     4824.86     92.23 o
   1   2   6      845.99      844.45     41.81 o
   2   2   6     1800.44     1632.34     49.49 o
   3   2   6     2529.80     2613.34    112.22 o
   4   2   6      757.05      721.27     49.58 o
   5   2   6     5637.11     5613.98     77.64 o
   6   2   6     1901.27     1928.75     47.47 o
   7   2   6     4074.86     4067.15     61.45 o
   8   2   6      681.67      721.27     45.08 o
   9   2   6     3133.16     3090.40     65.42 o
  10   2   6     2350.71     2290.40     69.24 o
  11   2   6      185.42      261.43     67.63 o
  12   2   6     4462.90     4688.60    141.51 o
  13   2   6      523.23      504.17    121.15 o
  14   2   6      802.02      866.25    133.42 o
 -19   3   6       71.35       85.06    130.44 o
 -18   3   6     1151.43     1318.31    152.30 o
 -17   3   6       80.83      130.01    117.46 o
 -16   3   6     5733.25     5675.91    245.29 o
 -15   3   6       99.93      147.33    101.48 o
 -14   3   6     2644.40     2593.97    107.71 o
 -13   3   6      575.13      529.89     49.35 o
 -12   3   6     2391.64     2344.63     61.37 o
 -11   3   6      561.23      581.77     41.21 o
 -10   3   6       94.76      135.82     36.98 o
  -9   3   6       26.12       41.92     29.70 o
  -8   3   6      962.16      885.66     38.53 o
  -7   3   6     4758.58     4698.35     81.24 o
  -6   3   6     7349.01     7504.74     81.60 o
  -5   3   6     5733.15     5905.10     60.67 o
  -4   3   6     7383.91     7239.26     99.59 o
  -3   3   6      200.33      204.48     41.85 o
  -2   3   6     8755.45     8845.67     97.43 o
  -1   3   6     2376.37     2503.88     65.49 o
   0   3   6     5937.58     5831.85    171.37 o
   1   3   6       29.07       46.40     54.54 o
   2   3   6     1493.61     1439.29     54.44 o
   3   3   6     7762.00     7569.74    111.61 o
   4   3   6      660.29      605.62     52.96 o
   5   3   6     3407.69     3532.79    111.25 o
   6   3   6     2063.99     2052.04     75.59 o
   7   3   6      470.90      525.54     53.68 o
   8   3   6     3405.50     3443.16     73.75 o
   9   3   6     1048.51     1025.06     58.92 o
  10   3   6      340.28      410.87     57.70 o
  11   3   6        9.28       35.83     70.41 o
  12   3   6       22.14      131.95    107.01 o
  13   3   6      118.53      207.22    119.51 o
 -18   4   6      299.07      380.63    129.22 o
 -17   4   6      170.87      294.95    128.64 o
 -16   4   6     1008.78     1033.17     84.95 o
 -15   4   6      234.99      220.86     70.99 o
 -14   4   6      102.13      109.59     64.10 o
 -13   4   6      869.21      945.58     62.20 o
 -12   4   6       18.56       30.49     49.59 o
 -11   4   6     3017.21     2968.31     79.22 o
 -10   4   6      426.74      516.81     54.43 o
  -9   4   6      679.08      732.82     57.51 o
  -8   4   6     1058.47     1132.96     49.02 o
  -7   4   6       41.01       76.06     26.07 o
  -6   4   6        0.59       41.84     31.22 o
  -5   4   6     2034.95     2128.13     78.12 o
  -4   4   6      764.48      746.01     51.41 o
  -3   4   6     4003.81     4133.90    123.42 o
  -2   4   6    11420.43    11150.23    185.58 o
  -1   4   6       58.16      107.33     24.17 o
   0   4   6     1545.55     1590.76     50.58 o
   1   4   6      253.94      323.32     34.99 o
   2   4   6     2024.89     2009.03     75.91 o
   3   4   6      978.72     1088.92     67.76 o
   4   4   6      680.76      686.18     75.87 o
   5   4   6     1601.15     1457.89     81.05 o
   6   4   6      214.98      246.74     65.58 o
   7   4   6      316.01      306.51     67.94 o
   8   4   6     1166.36     1183.43     91.18 o
   9   4   6       67.86      113.84     55.97 o
  10   4   6      820.86      846.08     91.75 o
  11   4   6        0.58      239.88     84.95 o
  12   4   6      905.22     1037.71    140.53 o
 -16   5   6      241.10      359.28    119.74 o
 -15   5   6       99.17      175.09     72.25 o
 -14   5   6      985.55      906.31     84.05 o
 -13   5   6        0.18       39.04     65.73 o
 -12   5   6     9634.77     9208.76    180.05 o
 -11   5   6     1133.51     1201.06     87.84 o
 -10   5   6     5177.37     5230.16    343.18 o
  -9   5   6      280.82      280.03     15.38 o
  -8   5   6     1155.25     1280.52     37.08 o
  -7   5   6     1526.35     1567.15     45.15 o
  -6   5   6      984.89     1071.65     53.16 o
  -5   5   6       49.47       66.37     48.67 o
  -4   5   6     2022.48     2077.05     76.32 o
  -3   5   6     1580.02     1608.87     53.79 o
  -2   5   6     2689.82     2702.48     62.90 o
  -1   5   6     2633.27     2696.30     62.88 o
   0   5   6     4052.92     4184.42     75.90 o
   1   5   6     1866.60     1824.24     61.50 o
   2   5   6     6224.58     6221.44     97.44 o
   3   5   6      307.76      359.53     53.81 o
   4   5   6     1420.70     1510.27     95.08 o
   5   5   6      624.80      576.51     85.62 o
   6   5   6      726.13      861.33    109.60 o
   7   5   6     2705.07     2658.57    203.80 o
   8   5   6      211.62      312.49    116.73 o
   9   5   6     1927.47     1757.78    148.28 o
  10   5   6       19.41       74.21     86.99 o
  11   5   6      129.58       92.82    133.19 o
 -14   6   6        0.48        0.00    136.53 o
 -13   6   6      409.23      402.17     88.71 o
 -12   6   6      128.14      207.16     92.92 o
 -11   6   6      414.64      473.87     90.15 o
 -10   6   6       57.60      209.91     80.71 o
  -9   6   6      691.32      735.70     93.16 o
  -8   6   6       40.45      104.12     44.16 o
  -7   6   6       49.50       79.24     39.35 o
  -6   6   6     1284.41     1373.15     66.68 o
  -5   6   6      924.00      908.63     65.78 o
  -4   6   6      138.75      175.48     65.64 o
  -3   6   6      524.80      562.28     54.82 o
  -2   6   6       82.05       71.11     47.83 o
  -1   6   6      381.33      425.73     55.01 o
   0   6   6      499.94      519.33     58.00 o
   1   6   6     1195.01     1224.64     70.08 o
   2   6   6      460.14      499.16     63.80 o
   3   6   6      872.56      811.30     67.80 o
   4   6   6        2.68       69.08     60.72 o
   5   6   6       29.75       25.55     89.15 o
   6   6   6       10.95       59.09     94.75 o
   7   6   6     1183.78     1228.80    115.75 o
   8   6   6        0.76       74.04    102.87 o
   9   6   6      125.43      238.58     98.75 o
 -11   7   6      766.49      718.02    107.71 o
 -10   7   6      598.64      577.49     98.65 o
  -9   7   6     2742.60     2824.36    277.65 o
  -8   7   6      435.22      446.73     81.72 o
  -7   7   6       31.26       83.40     82.50 o
  -6   7   6     1654.02     1666.31     91.17 o
  -5   7   6      106.41      231.71     71.42 o
  -4   7   6     3193.89     3283.46    119.66 o
  -3   7   6       62.66      137.94     58.02 o
  -2   7   6      522.67      525.43     64.28 o
  -1   7   6       59.18      139.03     57.85 o
   0   7   6      140.84      155.57     94.91 o
   1   7   6     2359.64     2443.34    151.83 o
   2   7   6      834.88      842.51    127.79 o
   3   7   6      918.04     1067.83    126.78 o
   4   7   6     1126.04     1085.42    140.81 o
   5   7   6     2085.33     2283.09    179.91 o
   6   7   6      753.96      858.55    129.50 o
  -5   8   6      920.63      961.43    146.46 o
  -4   8   6        1.99      142.54    125.45 o
  -3   8   6     3731.57     3661.55    159.09 o
  -2   8   6       17.79       46.43    107.14 o
  -1   8   6     1401.11     1261.93    125.88 o
 -20   1   7      990.62     1020.95    114.00 o
 -19   1   7     1377.10     1383.36    124.76 o
 -18   1   7     8078.66     7856.76    194.88 o
 -17   1   7       27.79       73.42     46.39 o
 -16   1   7     5133.81     5431.78    125.67 o
 -15   1   7     2680.10     2649.04     54.25 o
 -14   1   7     1472.61     1603.84     42.33 o
 -13   1   7      231.33      258.07     25.36 o
 -12   1   7     1908.58     1980.51     38.82 o
 -11   1   7     2113.48     1996.47     43.45 o
 -10   1   7     3183.85     3261.00     57.13 o
  -9   1   7     2081.02     2027.71     44.22 o
  -8   1   7     6986.76     6887.97    104.91 o
  -7   1   7       23.88       11.04     20.75 o
  -6   1   7    13570.32    13377.33    138.46 o
  -5   1   7     1806.03     1818.94     32.61 o
  -4   1   7     8919.70     8696.42     80.77 o
  -3   1   7     3538.28     3685.25     47.67 o
  -2   1   7     9088.68     8630.25     75.42 o
  -1   1   7     1622.35     1483.20     41.41 o
   0   1   7     8004.44     7959.71    107.92 o
   1   1   7      373.15      325.58     23.66 o
   2   1   7       14.11        0.00     56.68 o
   3   1   7     6549.07     6565.18    146.59 o
   4   1   7      428.01      403.92     25.52 o
   5   1   7       81.84       96.51     26.75 o
   6   1   7     2891.74     3007.81    128.86 o
   7   1   7     1120.26     1167.05     42.59 o
   8   1   7     6792.11     7003.10    168.04 o
   9   1   7     6669.78     6638.91    230.17 o
  10   1   7      481.52      741.78    121.67 o
  11   1   7     1495.46     1627.75    142.92 o
  12   1   7       16.26        0.00    116.54 o
  13   1   7     1964.82     2058.11    142.68 o
  14   1   7      140.71      279.97    139.59 o
 -20   2   7      435.72      388.68    130.85 o
 -19   2   7      265.93      351.94    122.70 o
 -18   2   7      651.21      468.34    220.31 o
 -17   2   7     1661.32     1712.09    134.57 o
 -16   2   7      941.97      964.35    109.75 o
 -15   2   7      543.15      579.20     76.85 o
 -14   2   7       14.43       34.05     57.41 o
 -13   2   7      296.47      342.86     54.21 o
 -12   2   7        6.98       11.46     26.26 o
 -11   2   7      738.37      662.09     35.61 o
 -10   2   7       55.42       63.52     33.83 o
  -9   2   7     8315.57     8354.93     87.32 o
  -8   2   7     3379.79     3598.18     52.22 o
  -7   2   7     5196.98     5043.12     43.13 o
  -6   2   7     1237.37     1231.73     25.01 o
  -5   2   7       55.98       71.28     23.94 o
  -4   2   7      857.31      894.79     34.52 o
  -3   2   7      166.99      210.75     36.53 o
  -2   2   7     1201.22     1303.58     56.91 o
  -1   2   7     3127.12     3184.45     65.13 o
   0   2   7     8339.67     8367.56    169.04 o
   1   2   7     3747.89     3505.37     73.08 o
   2   2   7     5345.10     5309.02    124.69 o
   3   2   7     1611.49     1676.86     56.76 o
   4   2   7      566.41      533.78     48.03 o
   5   2   7     1981.61     2032.01     45.67 o
   6   2   7      106.59      116.39     29.85 o
   7   2   7      444.53      497.07     35.02 o
   8   2   7        9.70       29.89     31.17 o
   9   2   7       85.56      134.15     36.04 o
  10   2   7     3173.09     3101.43     79.94 o
  11   2   7      151.98      295.74    114.43 o
  12   2   7      793.21      844.33    135.57 o
  13   2   7        0.25      234.70    129.94 o
 -19   3   7      367.92      489.70    133.68 o
 -18   3   7     2463.05     2535.21    173.11 o
 -17   3   7      368.86      360.85    127.05 o
 -16   3   7      208.16      226.09     60.35 o
 -15   3   7        0.82       20.10     51.45 o
 -14   3   7        9.88       50.51     40.71 o
 -13   3   7      122.00      184.03     38.46 o
 -12   3   7      768.41      816.53     45.57 o
 -11   3   7     1302.47     1294.58     49.01 o
 -10   3   7     1478.92     1549.36     53.07 o
  -9   3   7       74.37       83.65     24.47 o
  -8   3   7     2589.99     2622.77     55.98 o
  -7   3   7     3892.09     3940.13     70.85 o
  -6   3   7    12621.92    12814.10    127.85 o
  -5   3   7      646.57      617.60     25.91 o
  -4   3   7     4179.15     4075.09     68.42 o
  -3   3   7     3194.52     3100.99     67.28 o
  -2   3   7      465.41      543.61     47.28 o
  -1   3   7     9330.50     9154.46    109.16 o
   0   3   7      307.82      441.61     66.65 o
   1   3   7     1626.88     1679.61     84.22 o
   2   3   7     1798.46     1779.36     57.12 o
   3   3   7      357.93      301.00     49.84 o
   4   3   7     4413.52     4398.58     90.04 o
   5   3   7       92.01      132.49     56.06 o
   6   3   7     1176.26     1194.52     78.76 o
   7   3   7       36.78       69.47     42.20 o
   8   3   7       19.70       39.89     44.30 o
   9   3   7      453.59      460.44     49.81 o
  10   3   7        1.67       75.89     67.28 o
  11   3   7     2382.10     2204.76    153.61 o
  12   3   7      835.33      780.49    133.03 o
 -18   4   7       54.43      149.33    127.63 o
 -17   4   7       87.48      178.74    138.29 o
 -16   4   7      236.99      301.68    130.17 o
 -15   4   7     3731.43     3416.94    100.93 o
 -14   4   7      188.11      203.63     56.60 o
 -13   4   7     6239.33     6356.60    123.21 o
 -12   4   7      440.18      378.10     51.63 o
 -11   4   7     4418.93     4532.05     78.59 o
 -10   4   7     1676.64     1698.46    123.97 o
  -9   4   7     1914.72     1934.44     63.62 o
  -8   4   7     1549.33     1560.25     57.74 o
  -7   4   7      277.32      301.78     28.99 o
  -6   4   7     3429.37     3447.36     90.66 o
  -5   4   7      860.02      917.07     50.57 o
  -4   4   7     1720.63     1547.31     71.20 o
  -3   4   7     5257.11     5477.31    159.39 o
  -2   4   7       87.77       97.01     49.95 o
  -1   4   7     8378.57     8344.30    142.79 o
   0   4   7      142.63      126.35     51.35 o
   1   4   7     3513.55     3335.38     80.22 o
   2   4   7        3.97        0.00     65.38 o
   3   4   7     1153.05     1210.44    108.22 o
   4   4   7     2471.64     2230.32    121.56 o
   5   4   7      593.26      458.27     64.04 o
   6   4   7     8669.73     8341.30    303.63 o
   7   4   7      127.31      151.37     73.42 o
   8   4   7     1351.63     1598.13     90.62 o
   9   4   7      937.08      856.49     84.49 o
  10   4   7     1022.10     1004.21    132.51 o
  11   4   7      858.33      768.99    122.15 o
 -16   5   7      425.00      404.49    144.33 o
 -15   5   7        0.11        0.00    114.98 o
 -14   5   7      421.88      468.01     68.70 o
 -13   5   7      397.77      455.65     80.80 o
 -12   5   7       19.89      131.04     54.67 o
 -11   5   7      617.09      693.00     78.02 o
 -10   5   7     1682.87     1734.62    119.87 o
  -9   5   7      219.81      182.76     60.50 o
  -8   5   7     2950.11     2925.27     48.42 o
  -7   5   7      120.64       69.99     47.03 o
  -6   5   7     1790.78     1867.14     64.91 o
  -5   5   7      957.88      986.72     63.42 o
  -4   5   7     5711.88     5535.19     79.49 o
  -3   5   7     1110.51     1080.42     43.72 o
  -2   5   7      369.91      340.56     30.39 o
  -1   5   7       37.41       60.52     29.80 o
   0   5   7       10.03       56.87     32.02 o
   1   5   7     1307.58     1193.91     94.00 o
   2   5   7     1327.46     1380.82     90.95 o
   3   5   7      372.39      414.34     81.38 o
   4   5   7       17.52       98.98     79.39 o
   5   5   7     1420.41     1404.08    130.52 o
   6   5   7       95.11      140.20     98.75 o
   7   5   7      461.86      551.86    127.07 o
   8   5   7      686.28      601.30    135.33 o
   9   5   7      122.14      175.37    121.77 o
  10   5   7     1859.65     1950.04    158.77 o
 -14   6   7     1751.55     1587.23    192.41 o
 -13   6   7     2648.37     2810.56    175.97 o
 -12   6   7      485.04      471.00     86.67 o
 -11   6   7     2987.25     3067.02    180.35 o
 -10   6   7     1214.21     1352.50    102.68 o
  -9   6   7     4005.61     3947.40    116.49 o
  -8   6   7     1003.26     1100.09     70.68 o
  -7   6   7     4183.12     4245.29    245.31 o
  -6   6   7      441.93      397.61     65.96 o
  -5   6   7     1372.66     1378.65     80.53 o
  -4   6   7      170.25      122.57     41.51 o
  -3   6   7     1055.64     1074.82     60.09 o
  -2   6   7      299.38      320.36     44.14 o
  -1   6   7       47.02       70.22     40.85 o
   0   6   7      279.23      233.15     45.54 o
   1   6   7     1452.55     1513.51    140.73 o
   2   6   7      500.69      670.62    121.03 o
   3   6   7     7293.30     7207.36    202.35 o
   4   6   7     3301.18     3476.76    170.23 o
   5   6   7     3375.67     3524.38    132.89 o
   6   6   7     3270.64     3103.03    187.21 o
   7   6   7       40.76      171.82     96.37 o
   8   6   7       52.00      155.83    102.49 o
 -11   7   7        1.93       52.94    143.12 o
 -10   7   7       54.65      169.58     89.38 o
  -9   7   7      349.50      355.41    125.23 o
  -8   7   7      187.48      190.23    110.02 o
  -7   7   7      208.48      152.09    112.25 o
  -6   7   7      364.13      394.05     85.27 o
  -5   7   7      783.85      781.93     81.42 o
  -4   7   7     1895.67     1846.10    118.14 o
  -3   7   7       27.56      100.99     92.25 o
  -2   7   7     1352.63     1403.20    123.55 o
  -1   7   7      605.68      482.04    115.79 o
   0   7   7        7.74      165.02    113.57 o
   1   7   7      519.51      557.96    110.35 o
   2   7   7       22.05       82.34    125.30 o
   3   7   7      229.09      169.78    106.95 o
   4   7   7        6.52       72.81    126.75 o
 -20   0   8     4102.92     3998.30    306.63 o
 -19   0   8      649.06      559.61    226.24 o
 -18   0   8      755.60      807.43    107.17 o
 -17   0   8     1571.70     1841.95    104.44 o
 -16   0   8      660.45      733.03     53.72 o
 -15   0   8     3660.89     3865.84    161.28 o
 -14   0   8     1701.11     1547.92    151.87 o
 -13   0   8     8585.83     8929.17    102.93 o
 -12   0   8      495.20      510.89     32.07 o
 -11   0   8     3004.51     3009.79     90.60 o
 -10   0   8     2030.02     2133.51     67.46 o
  -9   0   8     3234.65     3340.57     69.55 o
  -8   0   8        0.58       43.33     46.54 o
  -7   0   8      133.58      112.47     23.61 o
  -6   0   8       16.89       22.60     27.84 o
  -5   0   8      902.97      763.34     40.81 o
  -4   0   8     1409.82     1445.61     45.23 o
  -3   0   8    23604.61    23989.97    262.15 o
  -2   0   8      328.40      283.78     46.33 o
  -1   0   8    43396.18    44777.64    278.09 o
   0   0   8     7112.34     7469.19    361.39 o
   1   0   8     1205.49     1250.07     91.44 o
   2   0   8     1401.42     1449.95    103.31 o
   3   0   8      977.45      933.84    110.93 o
   4   0   8        6.62       21.66     86.27 o
   5   0   8      226.59      283.68    127.45 o
   6   0   8       32.13      139.54    127.89 o
   7   0   8       51.58       96.69    153.13 o
   8   0   8      799.15      832.48    178.56 o
   9   0   8     4789.80     4862.48    255.66 o
  10   0   8     1647.38     2041.60    211.80 o
  11   0   8     1807.55     1673.91    177.11 o
  12   0   8      353.47      514.29    189.95 o
  13   0   8      210.08      470.31    187.18 o
 -20   1   8      480.11      788.04    159.01 o
 -19   1   8     2166.16     2249.07    137.68 o
 -18   1   8        1.25       49.79     85.44 o
 -17   1   8      164.01      196.09     46.13 o
 -16   1   8      292.45      358.20     30.38 o
 -15   1   8      467.84      497.86     28.40 o
 -14   1   8      899.74      871.75     26.20 o
 -13   1   8      288.80      274.44     26.49 o
 -12   1   8      822.14      831.70     33.87 o
 -11   1   8        7.44       29.65     26.55 o
 -10   1   8     8387.05     8270.72    110.55 o
  -9   1   8      120.81      133.03     29.63 o
  -8   1   8     2668.77     2604.51     42.47 o
  -7   1   8     1321.20     1349.21     33.48 o
  -6   1   8     1338.54     1337.62     31.67 o
  -5   1   8      965.06      994.89     27.96 o
  -4   1   8     2390.48     2326.74     55.07 o
  -3   1   8      155.80      168.29     27.67 o
  -2   1   8       60.57       92.19     33.89 o
  -1   1   8     3664.50     3576.78     54.82 o
   0   1   8     1378.73     1353.75     35.90 o
   1   1   8     4295.52     4358.94     63.69 o
   2   1   8     2935.14     2798.22    107.35 o
   3   1   8       21.70       30.74     61.83 o
   4   1   8      298.12      250.03     57.25 o
   5   1   8     3036.04     2991.98    219.62 o
   6   1   8      295.52      229.65    102.96 o
   7   1   8        0.32       70.40     73.68 o
   8   1   8       92.55      141.71     77.01 o
   9   1   8     1590.11     1673.62    127.69 o
  10   1   8     1347.46     1287.31    134.60 o
  11   1   8      808.63      831.83    129.39 o
  12   1   8       26.34      152.47    110.51 o
  13   1   8      275.39      205.05    192.04 o
 -19   2   8     2555.47     2873.39    274.96 o
 -18   2   8     1079.70     1170.57    149.76 o
 -17   2   8     2732.54     2559.77    152.62 o
 -16   2   8     2008.16     2001.86    117.66 o
 -15   2   8     2904.99     2697.13    140.59 o
 -14   2   8       78.94       79.22     30.33 o
 -13   2   8     1486.47     1540.05     73.75 o
 -12   2   8      454.06      464.27     57.24 o
 -11   2   8      106.28      132.44     42.42 o
 -10   2   8      923.65      949.78     42.96 o
  -9   2   8     1592.17     1561.42     35.80 o
  -8   2   8      125.03      143.62     20.86 o
  -7   2   8     4975.26     4812.23     49.38 o
  -6   2   8     1606.40     1563.04     34.30 o
  -5   2   8     7211.06     6840.23     60.20 o
  -4   2   8     3793.90     3896.94     60.31 o
  -3   2   8     8057.72     8331.81     97.10 o
  -2   2   8       11.20       11.79     43.14 o
  -1   2   8     4590.98     4423.89     75.56 o
   0   2   8     5310.94     5268.40     76.42 o
   1   2   8      245.33      254.68     30.26 o
   2   2   8     6980.13     7062.74    104.30 o
   3   2   8      479.00      478.28     35.95 o
   4   2   8     1646.66     1450.33     60.27 o
   5   2   8     2065.59     2119.50     60.46 o
   6   2   8      126.68      119.36     41.02 o
   7   2   8       59.10      104.84     42.24 o
   8   2   8      620.83      543.15     49.88 o
   9   2   8     1306.54     1092.86    123.59 o
  10   2   8       12.55      127.75    110.53 o
  11   2   8      648.55      673.08    141.98 o
  12   2   8     2787.20     2787.37    239.74 o
 -19   3   8       39.17       91.95    128.83 o
 -18   3   8     1885.99     1907.73    168.12 o
 -17   3   8        6.49       42.93    113.44 o
 -16   3   8     3452.57     3603.13    201.10 o
 -15   3   8      740.48      657.26     44.63 o
 -14   3   8       56.39       66.77     29.87 o
 -13   3   8     5087.33     4584.80    204.51 o
 -12   3   8      158.41      143.92     32.16 o
 -11   3   8     1108.75     1230.20     91.82 o
 -10   3   8     1443.21     1497.92     62.34 o
  -9   3   8      743.24      755.33     41.47 o
  -8   3   8     1056.19     1008.12     30.89 o
  -7   3   8     1901.45     1825.26     63.01 o
  -6   3   8      980.29      927.32     38.77 o
  -5   3   8      836.99      920.28     51.21 o
  -4   3   8     2943.81     2997.20     56.98 o
  -3   3   8      146.27      145.16     38.65 o
  -2   3   8     3594.91     3369.02    104.35 o
  -1   3   8      594.30      550.01     65.29 o
   0   3   8      529.85      532.18     74.82 o
   1   3   8      185.34      174.79     72.56 o
   2   3   8       41.58       63.61     41.85 o
   3   3   8     1098.38     1071.74     84.93 o
   4   3   8      183.54      196.20     53.25 o
   5   3   8      749.86      706.70     89.30 o
   6   3   8     3110.56     3083.48     71.20 o
   7   3   8     4400.01     4319.49     71.77 o
   8   3   8     4135.19     4014.01     81.27 o
   9   3   8     2181.26     2233.94    147.20 o
  10   3   8        5.97      119.51    126.39 o
  11   3   8      215.79      254.23    142.14 o
 -18   4   8      768.89      905.00    133.96 o
 -17   4   8      105.84      123.16    117.62 o
 -16   4   8      622.30      790.33    129.30 o
 -15   4   8     1619.12     1515.78    143.97 o
 -14   4   8      169.98      233.17     50.13 o
 -13   4   8     3473.35     3378.60     91.00 o
 -12   4   8     1755.35     1808.18     59.89 o
 -11   4   8       62.16      142.05     76.93 o
 -10   4   8        6.80       63.12     44.18 o
  -9   4   8       25.21       56.37     43.69 o
  -8   4   8     5519.67     5392.99     66.05 o
  -7   4   8       19.99       75.73     28.23 o
  -6   4   8     2074.30     1853.51     81.79 o
  -5   4   8      473.02      439.72     46.30 o
  -4   4   8      890.70      889.81     62.22 o
  -3   4   8     1755.06     1843.68     97.31 o
  -2   4   8     2393.23     2286.27     74.61 o
  -1   4   8     1548.27     1588.47     72.63 o
   0   4   8      314.72      301.08     59.21 o
   1   4   8     2818.89     2961.93    104.90 o
   2   4   8      185.56      244.47     87.07 o
   3   4   8      344.36      391.81     92.38 o
   4   4   8      262.69      363.07     61.02 o
   5   4   8      881.82      863.16     82.63 o
   6   4   8       91.45      192.31     64.37 o
   7   4   8      738.77      677.88    119.98 o
   8   4   8       21.62      130.44    115.30 o
   9   4   8     1356.50     1520.60    134.42 o
  10   4   8      114.01      166.64    136.36 o
 -16   5   8      149.77      233.03    122.71 o
 -15   5   8       65.95      316.38    123.54 o
 -14   5   8     1234.10     1484.12    152.15 o
 -13   5   8      169.80      158.04    109.18 o
 -12   5   8     5513.03     5408.96    116.68 o
 -11   5   8       30.44       73.66     52.08 o
 -10   5   8     2644.27     2612.92    139.08 o
  -9   5   8      393.99      346.70     21.42 o
  -8   5   8     1533.13     1684.58     49.81 o
  -7   5   8      720.63      732.26     41.89 o
  -6   5   8     2838.39     2761.46     62.15 o
  -5   5   8      572.36      457.75     46.65 o
  -4   5   8      438.97      480.94     65.35 o
  -3   5   8     2557.43     2565.24     91.54 o
  -2   5   8      308.00      301.74     70.19 o
  -1   5   8       54.06       89.27     64.35 o
   0   5   8     1276.91     1300.40     91.79 o
   1   5   8       27.34      125.10     70.68 o
   2   5   8     6108.45     6050.58    146.58 o
   3   5   8      296.78      214.52     82.04 o
   4   5   8     2720.35     2689.49    115.77 o
   5   5   8      612.17      712.93    123.47 o
   6   5   8      380.21      245.13    125.29 o
   7   5   8      782.52      874.20    128.29 o
   8   5   8       43.57        6.76    116.69 o
   9   5   8     1341.64     1302.77    145.87 o
 -14   6   8      473.06      509.03    146.36 o
 -13   6   8        0.21        0.00    126.27 o
 -12   6   8       76.58       94.19    170.95 o
 -11   6   8     1031.34     1277.09    179.91 o
 -10   6   8      508.21      475.30    122.86 o
  -9   6   8     1362.45     1285.09    115.72 o
  -8   6   8       11.80       28.33    109.71 o
  -7   6   8       97.07      127.16     57.06 o
  -6   6   8       14.50       72.86     55.81 o
  -5   6   8      292.11      382.07     69.14 o
  -4   6   8      184.35      217.68     70.40 o
  -3   6   8      919.04      936.19    124.26 o
  -2   6   8      456.42      555.14     96.15 o
  -1   6   8       45.06       20.78     92.11 o
   0   6   8        1.35       45.89     90.10 o
   1   6   8      269.74      290.49    125.56 o
   2   6   8     1002.12     1077.38    137.35 o
   3   6   8      850.13      954.54    120.38 o
   4   6   8      428.68      556.66     97.98 o
   5   6   8      383.90      331.82     94.52 o
   6   6   8       15.08      129.33    102.63 o
 -10   7   8      549.77      666.56    202.78 o
  -9   7   8      314.86      632.71    132.73 o
  -8   7   8     2136.64     2083.79    149.26 o
  -7   7   8       29.69       44.93    113.17 o
  -6   7   8     5548.18     5584.18    209.82 o
  -5   7   8       23.88       87.85     73.98 o
  -4   7   8     1116.22     1271.52    106.80 o
  -3   7   8      211.02      240.44     91.32 o
  -2   7   8       66.24      110.60    101.55 o
  -1   7   8      239.25      270.94    112.20 o
   0   7   8       46.74      137.27    111.44 o
   1   7   8       18.69        0.00    112.33 o
   2   7   8     2109.79     2263.29    194.39 o
   3   7   8      642.37      658.28    129.68 o
 -20   1   9       37.61       47.08    119.19 o
 -19   1   9     1601.09     1661.11    109.76 o
 -18   1   9     1910.78     2148.73    316.76 o
 -17   1   9     1800.06     1765.06    101.19 o
 -16   1   9     4588.23     4492.83     90.80 o
 -15   1   9      640.27      708.51     31.63 o
 -14   1   9      790.70      914.34     38.62 o
 -13   1   9     1097.04     1055.60     50.09 o
 -12   1   9     1480.46     1508.33     39.46 o
 -11   1   9       17.60       51.35     37.67 o
 -10   1   9     2337.52     2307.47     48.84 o
  -9   1   9      350.73      398.57     32.01 o
  -8   1   9      112.06       94.21     23.91 o
  -7   1   9      998.16     1027.30     31.57 o
  -6   1   9     2284.31     2405.23     39.90 o
  -5   1   9     1780.30     1718.37     52.91 o
  -4   1   9    14315.89    14012.04    176.76 o
  -3   1   9     1803.02     1624.61     39.69 o
  -2   1   9     8160.70     7734.35    134.18 o
  -1   1   9     1924.41     1894.29     43.85 o
   0   1   9     6560.18     6516.46    127.06 o
   1   1   9     1317.88     1305.29     72.18 o
   2   1   9     1887.77     1882.37     78.28 o
   3   1   9      251.37      321.42     90.60 o
   4   1   9      643.35      648.43     90.24 o
   5   1   9       85.88      128.57    101.49 o
   6   1   9     3682.11     3515.65    153.46 o
   7   1   9      543.72      603.59     89.09 o
   8   1   9     1739.02     1807.09    140.65 o
   9   1   9      413.38      458.07    107.14 o
  10   1   9      397.30      411.89    112.35 o
  11   1   9      158.80      259.64    127.65 o
 -19   2   9     1602.65     1724.57    251.26 o
 -18   2   9      169.13      335.34    122.36 o
 -17   2   9        2.74        3.41    104.65 o
 -16   2   9      121.67      200.54    124.91 o
 -15   2   9      217.99      285.46     63.02 o
 -14   2   9      813.50      981.13     72.79 o
 -13   2   9      400.07      423.72     60.04 o
 -12   2   9     1331.99     1400.28     69.85 o
 -11   2   9     3110.57     3148.89    165.29 o
 -10   2   9      767.52      758.41     31.27 o
  -9   2   9     3963.27     3980.57     61.20 o
  -8   2   9        8.65        3.94     23.10 o
  -7   2   9      179.64      171.02     29.25 o
  -6   2   9      445.23      480.93     25.70 o
  -5   2   9       26.11       60.75     29.37 o
  -4   2   9     1081.03     1098.51     45.79 o
  -3   2   9     3693.52     3602.80     95.35 o
  -2   2   9       49.23       94.17     44.27 o
  -1   2   9     1490.82     1615.05     63.22 o
   0   2   9      700.61      746.99     35.08 o
   1   2   9      277.87      292.45     29.89 o
   2   2   9       90.00      126.58     24.71 o
   3   2   9      786.87      820.50     66.06 o
   4   2   9      861.93      738.23     87.28 o
   5   2   9     2626.06     2768.80     61.35 o
   6   2   9      259.17      241.64     50.95 o
   7   2   9      640.08      733.06     86.58 o
   8   2   9      842.00      930.71     96.33 o
   9   2   9        4.66       86.71    103.85 o
  10   2   9      575.14      620.57    126.09 o
  11   2   9      187.44      382.72    110.50 o
 -18   3   9       16.06       54.35    127.78 o
 -17   3   9     2890.12     2887.50    185.18 o
 -16   3   9     1079.63     1004.35    125.86 o
 -15   3   9       41.35       40.14     78.01 o
 -14   3   9     2886.55     2772.81     91.23 o
 -13   3   9     1424.67     1456.97     73.84 o
 -12   3   9     1422.37     1464.93     70.34 o
 -11   3   9      272.51      258.96     69.22 o
 -10   3   9      605.10      647.26     50.48 o
  -9   3   9     2615.31     2478.64     78.13 o
  -8   3   9      838.72      858.79     32.83 o
  -7   3   9     4915.59     4882.85     74.92 o
  -6   3   9      431.36      477.74     39.01 o
  -5   3   9       23.25       32.75     36.21 o
  -4   3   9     1462.87     1480.87     50.59 o
  -3   3   9       42.17       35.42     39.16 o
  -2   3   9      885.95      895.34     53.71 o
  -1   3   9      489.39      508.85     63.64 o
   0   3   9     3384.78     3386.19     90.56 o
   1   3   9      262.47      277.13     30.02 o
   2   3   9     5345.54     5086.66     90.28 o
   3   3   9      675.18      772.25     62.85 o
   4   3   9      527.09      503.03     63.23 o
   5   3   9      124.87      131.10     39.23 o
   6   3   9      246.86      253.55     33.16 o
   7   3   9      271.51      339.94     75.32 o
   8   3   9      117.21      257.06    151.56 o
   9   3   9       30.86       82.06    111.90 o
  10   3   9      663.00      823.71    144.10 o
 -17   4   9      358.34      512.46    133.51 o
 -16   4   9      169.23      245.85    134.75 o
 -15   4   9     1055.11     1208.83    146.13 o
 -14   4   9     2276.44     2224.04    136.36 o
 -13   4   9      793.33      944.60     88.33 o
 -12   4   9     2166.35     2294.42     93.10 o
 -11   4   9      582.22      605.58     83.30 o
 -10   4   9     2733.23     2695.44    121.71 o
  -9   4   9     2605.79     2273.08    153.98 o
  -8   4   9       23.13       26.24     26.19 o
  -7   4   9     3116.16     3033.68     67.48 o
  -6   4   9      104.76      107.97     37.59 o
  -5   4   9     2809.83     2937.29     87.96 o
  -4   4   9       16.50       48.60     49.12 o
  -3   4   9     3587.00     3363.18     74.19 o
  -2   4   9      179.93      274.98     53.57 o
  -1   4   9     1231.63     1268.87     69.91 o
   0   4   9      433.29      520.18     67.88 o
   1   4   9      214.61      226.87     76.81 o
   2   4   9       46.04       78.83     86.48 o
   3   4   9     1551.41     1694.56    116.68 o
   4   4   9       15.75       35.90     59.54 o
   5   4   9     2032.27     2174.25    146.90 o
   6   4   9     1936.40     2018.52    198.02 o
   7   4   9     1375.89     1470.62    150.96 o
   8   4   9      545.74      574.33    132.24 o
   9   4   9     1363.52     1452.93    141.69 o
 -16   5   9     2746.17     2676.49    174.76 o
 -15   5   9      337.85      478.85    126.28 o
 -14   5   9     2753.35     2594.48    174.39 o
 -13   5   9        0.17      146.69    125.52 o
 -12   5   9      509.62      799.26    115.56 o
 -11   5   9       64.54      101.52    124.82 o
 -10   5   9     1902.42     2020.11    136.23 o
  -9   5   9        0.69       48.31     31.49 o
  -8   5   9        6.44       50.51     45.75 o
  -7   5   9       18.72       27.09     15.98 o
  -6   5   9      549.88      643.76     58.15 o
  -5   5   9      142.77      154.75     58.87 o
  -4   5   9     2837.78     2865.78    121.67 o
  -3   5   9      470.23      476.83     71.79 o
  -2   5   9      256.39      287.32     80.57 o
  -1   5   9     1141.46     1123.47     74.77 o
   0   5   9      305.69      270.83     83.50 o
   1   5   9        4.99       40.86     79.02 o
   2   5   9       89.88      149.17     92.85 o
   3   5   9     1598.94     1530.69    104.64 o
   4   5   9      112.58      268.75    104.54 o
   5   5   9     1996.32     1942.27    138.64 o
   6   5   9      292.53      290.11    124.00 o
   7   5   9       20.41      171.04    122.95 o
 -13   6   9       90.91      259.63    148.70 o
 -12   6   9        3.22        0.00    117.30 o
 -11   6   9      716.08      806.18    163.98 o
 -10   6   9     1502.22     1516.41    139.89 o
  -9   6   9     3236.52     3323.73    163.65 o
  -8   6   9      916.40     1023.72    125.29 o
  -7   6   9     6224.61     6218.41    127.71 o
  -6   6   9        5.96       31.82     63.49 o
  -5   6   9     2590.18     2699.82    228.05 o
  -4   6   9      670.50      706.80     89.69 o
  -3   6   9       31.18      154.51     86.34 o
  -2   6   9       66.64       99.00     97.39 o
  -1   6   9      143.00      259.95    106.67 o
   0   6   9      135.75      171.02     99.33 o
   1   6   9     3502.10     3479.37    170.86 o
   2   6   9       20.50      172.09    117.36 o
   3   6   9     3898.19     4258.18    150.10 o
   4   6   9        5.65      112.50     97.58 o
   5   6   9     1193.25     1258.42    117.57 o
  -9   7   9       15.53      146.33    118.91 o
  -8   7   9      219.34      422.74    134.38 o
  -7   7   9      231.02      448.83    151.47 o
  -6   7   9     2741.35     2865.14    161.94 o
  -5   7   9      523.84      448.27    149.67 o
  -4   7   9      244.55      400.27     97.25 o
  -3   7   9      143.98      164.60     90.68 o
  -2   7   9        8.25       42.92    101.75 o
  -1   7   9     1323.39     1343.10    139.03 o
   0   7   9       24.42       67.45    119.28 o
   1   7   9      382.58      425.59    189.95 o
 -20   0  10     1818.05     1939.10    263.32 o
 -19   0  10       78.56      154.49    219.26 o
 -18   0  10      176.37      332.59    203.02 o
 -17   0  10      185.96      125.14    168.39 o
 -16   0  10     3996.20     4066.38    221.74 o
 -15   0  10      392.48      422.05    117.73 o
 -14   0  10     9999.18    10021.78    205.85 o
 -13   0  10     8807.32     8203.12    177.86 o
 -12   0  10     2477.33     2477.78     73.42 o
 -11   0  10     8143.02     8098.31    201.40 o
 -10   0  10       14.59       51.84     46.37 o
  -9   0  10     1983.05     2162.92     89.96 o
  -8   0  10     1372.34     1406.99     35.99 o
  -7   0  10      232.52      218.25     31.83 o
  -6   0  10      229.30      219.35     48.69 o
  -5   0  10     1392.42     1314.26     54.60 o
  -4   0  10     3951.45     4117.18    150.66 o
  -3   0  10    12122.39    12450.21    161.64 o
  -2   0  10      569.12      584.37     50.47 o
  -1   0  10     5814.89     6049.53    419.80 o
   0   0  10        0.03       47.85     77.26 o
   1   0  10     6230.37     6434.77    182.28 o
   2   0  10       19.01       11.96    139.08 o
   3   0  10     4110.69     4030.64    221.73 o
   4   0  10     4821.82     4370.55    213.79 o
   5   0  10     5056.04     5107.24    253.22 o
   6   0  10     5844.07     5395.20    246.63 o
   7   0  10      990.83      960.47    166.47 o
   8   0  10      211.83      293.79    168.72 o
   9   0  10       15.82       57.67    163.00 o
  10   0  10      617.59      640.79    164.84 o
 -19   1  10     1014.41     1215.81    146.45 o
 -18   1  10      776.45      885.13    138.92 o
 -17   1  10       22.73      150.71     81.99 o
 -16   1  10     1795.48     1757.58     68.12 o
 -15   1  10     1504.52     1493.73     59.58 o
 -14   1  10       35.03       84.89     38.93 o
 -13   1  10      224.19      255.18     41.09 o
 -12   1  10     6852.27     6776.31    106.43 o
 -11   1  10      136.31      157.30     44.63 o
 -10   1  10     5307.82     5292.10    111.22 o
  -9   1  10     1415.13     1448.30     35.96 o
  -8   1  10       29.19       66.77     24.75 o
  -7   1  10     5609.95     5382.02     97.77 o
  -6   1  10      557.83      534.56     31.01 o
  -5   1  10      507.18      489.27     36.57 o
  -4   1  10      281.05      284.70     32.28 o
  -3   1  10     3207.24     3225.69     75.05 o
  -2   1  10     1240.56     1322.43     44.41 o
  -1   1  10     3899.54     3924.19     69.39 o
   0   1  10     2783.19     2857.34     80.20 o
   1   1  10       49.12       47.96     24.83 o
   2   1  10     1410.21     1442.25    109.73 o
   3   1  10     3745.57     3871.52    147.56 o
   4   1  10      826.01      829.15    100.17 o
   5   1  10     1638.29     1680.43    137.44 o
   6   1  10       82.49      181.50     99.43 o
   7   1  10      587.97      617.86    128.05 o
   8   1  10      978.78      971.48    142.19 o
   9   1  10     1694.33     1957.25    159.56 o
  10   1  10        7.03       28.42    112.45 o
 -19   2  10       19.67      112.62    117.88 o
 -18   2  10     1920.74     2098.97    151.70 o
 -17   2  10      146.46      217.47    108.15 o
 -16   2  10     4684.30     4615.92    183.83 o
 -15   2  10      132.58      145.29     74.98 o
 -14   2  10     2597.37     2598.92     89.60 o
 -13   2  10     3597.78     3682.65    112.56 o
 -12   2  10      305.31      317.16     59.92 o
 -11   2  10     5416.67     5116.48    147.21 o
 -10   2  10        3.56        9.67     26.75 o
  -9   2  10     3518.07     3533.80     70.20 o
  -8   2  10       88.17      123.50     30.40 o
  -7   2  10      443.00      401.27     21.42 o
  -6   2  10      290.70      357.16     28.48 o
  -5   2  10      111.68      185.72     39.26 o
  -4   2  10     1604.87     1628.12     52.46 o
  -3   2  10     1172.11     1115.27     55.06 o
  -2   2  10     1154.36     1210.43     49.38 o
  -1   2  10     5695.75     5462.30    178.27 o
   0   2  10       14.81       38.21     25.62 o
   1   2  10    12209.03    11912.00    132.63 o
   2   2  10      337.91      441.64     59.76 o
   3   2  10     3390.45     3434.89    144.04 o
   4   2  10     2592.77     2534.90     90.49 o
   5   2  10     1073.41     1023.53     83.18 o
   6   2  10     1284.28     1147.48     92.07 o
   7   2  10       13.84        0.00    118.38 o
   8   2  10       78.80      181.29    118.33 o
   9   2  10       20.91      115.71    114.72 o
  10   2  10        3.40      136.16    120.02 o
 -18   3  10     3119.43     3244.48    170.96 o
 -17   3  10      210.00      277.88    116.45 o
 -16   3  10     1981.89     2067.94    147.66 o
 -15   3  10     2285.28     2310.50    151.60 o
 -14   3  10      108.14      142.71     62.83 o
 -13   3  10     6268.64     6036.95    130.03 o
 -12   3  10      138.83      255.78     96.89 o
 -11   3  10      550.69      513.01     62.71 o
 -10   3  10      115.32      134.96     44.98 o
  -9   3  10     1534.48     1556.47     42.46 o
  -8   3  10     1239.75     1294.86     52.02 o
  -7   3  10        0.59        2.18     31.54 o
  -6   3  10    14206.96    13852.36    135.90 o
  -5   3  10     1379.25     1346.20     47.38 o
  -4   3  10     8599.48     8492.68     88.20 o
  -3   3  10     1069.12     1082.74     48.15 o
  -2   3  10     2595.45     2743.25     74.75 o
  -1   3  10      124.46      154.62     51.31 o
   0   3  10      106.80      148.19     54.11 o
   1   3  10        4.66       53.11     22.88 o
   2   3  10       90.70      126.78     35.41 o
   3   3  10      190.62      207.29     36.03 o
   4   3  10     3371.49     3309.28     80.83 o
   5   3  10      188.96      231.81     97.25 o
   6   3  10     5106.92     5267.38    188.74 o
   7   3  10      460.32      520.80    120.07 o
   8   3  10     1128.37     1150.56    147.55 o
   9   3  10       44.78      319.40    121.13 o
 -17   4  10       27.70      196.46    135.67 o
 -16   4  10      721.13      929.63    150.08 o
 -15   4  10      734.97      919.44    144.33 o
 -14   4  10       18.20       60.61    101.53 o
 -13   4  10     1850.23     1761.72    148.20 o
 -12   4  10      202.28      330.49    101.27 o
 -11   4  10     1194.76     1207.23     66.08 o
 -10   4  10       80.83      120.77     44.45 o
  -9   4  10      402.72      422.00     28.20 o
  -8   4  10       29.84       64.23     47.99 o
  -7   4  10      857.29      915.74     53.46 o
  -6   4  10      102.14       93.75     43.08 o
  -5   4  10      112.10      121.19     46.18 o
  -4   4  10       48.60       38.50     46.32 o
  -3   4  10      779.63      824.82     57.24 o
  -2   4  10     3002.19     2918.78     75.33 o
  -1   4  10     2893.64     2830.58     76.80 o
   0   4  10      724.85      714.67     75.27 o
   1   4  10     8016.43     7764.79    190.68 o
   2   4  10      944.10      988.40    116.45 o
   3   4  10      497.48      542.96    117.05 o
   4   4  10     1561.06     1378.12    159.52 o
   5   4  10       84.02      183.42    107.95 o
   6   4  10       23.33      152.79    119.99 o
   7   4  10      534.82      539.15    128.77 o
   8   4  10       46.16      207.60    130.31 o
 -15   5  10       62.17      311.85    139.78 o
 -14   5  10      727.84      638.21    129.22 o
 -13   5  10        8.81       88.85    130.46 o
 -12   5  10     1280.94     1416.84    198.69 o
 -11   5  10     1902.88     1877.23    119.06 o
 -10   5  10     2447.73     2423.37    136.15 o
  -9   5  10     5655.37     5552.50    186.68 o
  -8   5  10     3096.29     3195.47     89.57 o
  -7   5  10      933.58      980.31     61.13 o
  -6   5  10     3706.69     3893.62     96.26 o
  -5   5  10      188.18      156.69     60.71 o
  -4   5  10      659.11      709.62     72.54 o
  -3   5  10      492.08      511.54     75.86 o
  -2   5  10     2146.78     2123.51     98.51 o
  -1   5  10       79.94      108.72     75.10 o
   0   5  10     3613.54     3302.02    126.61 o
   1   5  10       53.18       98.35     85.14 o
   2   5  10     2475.15     2474.42    192.16 o
   3   5  10        0.58       75.12     98.11 o
   4   5  10      606.05      534.98    130.52 o
   5   5  10       44.03       81.23    116.61 o
   6   5  10      615.83      636.09    123.24 o
 -12   6  10      141.02      346.60    131.81 o
 -11   6  10        0.40        0.00    118.01 o
 -10   6  10     1697.65     1549.63    236.83 o
  -9   6  10      592.44      373.52    117.48 o
  -8   6  10     1765.08     1782.40    145.51 o
  -7   6  10       48.61      113.67     98.70 o
  -6   6  10      148.56      221.76     73.50 o
  -5   6  10        2.18      107.45     78.58 o
  -4   6  10      560.71      523.80     91.77 o
  -3   6  10      384.82      438.51     97.78 o
  -2   6  10     2493.21     2325.50    185.67 o
  -1   6  10        2.23       43.87     98.44 o
   0   6  10      541.38      507.80    122.74 o
   1   6  10        0.23      137.86    123.47 o
   2   6  10      349.49      507.42    112.98 o
   3   6  10      122.82      270.01     99.60 o
  -6   7  10     2230.73     2278.25    161.75 o
  -5   7  10       25.84      178.13    143.90 o
  -4   7  10      787.05      803.59    171.94 o
  -3   7  10       87.59      124.97     91.27 o
 -19   1  11      176.75      419.08    174.77 o
 -18   1  11       41.37        6.53    100.90 o
 -17   1  11     2093.39     2156.54    126.42 o
 -16   1  11      347.24      332.15     74.09 o
 -15   1  11     5515.29     5568.97    147.64 o
 -14   1  11     3531.58     3535.24     69.39 o
 -13   1  11     5022.95     5084.71     76.55 o
 -12   1  11     5489.58     5310.47    141.57 o
 -11   1  11       67.08       48.68     38.98 o
 -10   1  11      613.49      634.74     52.08 o
  -9   1  11      541.83      592.94     31.76 o
  -8   1  11      677.82      664.31     30.95 o
  -7   1  11     1626.38     1548.46     37.05 o
  -6   1  11     2985.70     2808.34     56.68 o
  -5   1  11      192.66      138.09     36.22 o
  -4   1  11     2926.09     3027.80     90.87 o
  -3   1  11     1155.25     1154.62     46.19 o
  -2   1  11     3076.82     3144.19     68.77 o
  -1   1  11      828.64      791.91     50.01 o
   0   1  11      125.67       81.88     32.23 o
   1   1  11        0.74       13.25     89.00 o
   2   1  11     1713.95     1699.62    108.77 o
   3   1  11       49.13        0.00     92.99 o
   4   1  11     5639.49     5600.89    180.59 o
   5   1  11     1829.18     1835.69    147.36 o
   6   1  11     1926.51     2076.11    154.07 o
   7   1  11     1191.37     1390.61    219.08 o
   8   1  11       50.10      116.28    133.64 o
   9   1  11      129.07      272.36    145.37 o
 -19   2  11      405.16      420.43    124.84 o
 -18   2  11       21.90        9.32    100.06 o
 -17   2  11      139.12      163.65    102.68 o
 -16   2  11      521.36      373.92    113.65 o
 -15   2  11       68.86      104.05    112.25 o
 -14   2  11      205.16      243.95     78.09 o
 -13   2  11     1292.76     1486.54     74.22 o
 -12   2  11      418.39      411.93     41.44 o
 -11   2  11     1315.11     1150.85     84.96 o
 -10   2  11       86.43       72.81     30.09 o
  -9   2  11      497.64      444.33     33.03 o
  -8   2  11      729.38      725.15     38.02 o
  -7   2  11       17.99       71.04     23.14 o
  -6   2  11     2788.89     2785.04     46.09 o
  -5   2  11     1803.93     1744.00     56.63 o
  -4   2  11        0.58        5.32     52.61 o
  -3   2  11     2437.45     2382.85     74.61 o
  -2   2  11     5242.68     5182.91     88.63 o
  -1   2  11      363.45      355.40     37.36 o
   0   2  11        0.34       24.35     25.33 o
   1   2  11     1125.42     1191.83     62.40 o
   2   2  11     1497.81     1397.03     47.66 o
   3   2  11     1516.61     1400.07     93.20 o
   4   2  11       98.63      163.59     71.56 o
   5   2  11      544.53      586.13    127.58 o
   6   2  11      218.08      319.81    112.74 o
   7   2  11       23.27      241.70    128.57 o
   8   2  11      123.88      133.38    115.71 o
 -18   3  11      315.83      300.95    212.78 o
 -17   3  11     1804.11     1770.48    223.21 o
 -16   3  11        3.44      148.35    121.67 o
 -15   3  11      143.69      190.55    125.65 o
 -14   3  11      948.06      905.37    123.36 o
 -13   3  11       80.69      111.41     66.22 o
 -12   3  11     2908.16     2760.70    158.61 o
 -11   3  11      870.96      915.22     60.21 o
 -10   3  11     3127.05     3032.03     64.40 o
  -9   3  11      935.92      867.31     52.63 o
  -8   3  11     2864.85     2856.95     69.53 o
  -7   3  11      303.17      314.97     36.75 o
  -6   3  11      394.10      423.62     37.87 o
  -5   3  11        7.86       46.38     36.09 o
  -4   3  11      707.77      677.46     42.15 o
  -3   3  11        2.12       20.81     49.47 o
  -2   3  11     2321.08     2408.44     96.66 o
  -1   3  11        2.99        7.40     62.64 o
   0   3  11     6877.52     7053.47    181.56 o
   1   3  11        0.37       51.60     51.61 o
   2   3  11     3726.03     3744.24    110.04 o
   3   3  11      136.76      172.35    115.68 o
   4   3  11      179.40      312.11    123.41 o
   5   3  11      165.18      298.71    126.21 o
   6   3  11       22.16      115.04    111.59 o
   7   3  11       70.74      219.62    135.84 o
   8   3  11       54.89       56.75    108.90 o
 -16   4  11      301.19      251.53    145.32 o
 -15   4  11      984.23     1069.28    165.24 o
 -14   4  11      757.31      734.80    249.87 o
 -13   4  11      178.34      303.94    122.67 o
 -12   4  11      559.38      464.71    110.45 o
 -11   4  11        5.21       57.82     84.31 o
 -10   4  11      716.93      791.18     88.53 o
  -9   4  11      720.07      710.71     52.57 o
  -8   4  11        9.80       32.45     50.88 o
  -7   4  11     1966.05     1954.90     64.80 o
  -6   4  11      128.48      171.83     49.50 o
  -5   4  11     6044.50     5818.39    100.02 o
  -4   4  11      512.74      552.68     55.79 o
  -3   4  11     4254.91     4130.38     88.80 o
  -2   4  11       11.17       70.43     51.63 o
  -1   4  11      928.52     1035.83     64.39 o
   0   4  11      149.58      149.92     61.54 o
   1   4  11      138.54      209.61    112.17 o
   2   4  11      298.94      365.25    122.52 o
   3   4  11      337.74      274.87    122.38 o
   4   4  11      420.74      585.78    134.51 o
   5   4  11     1613.28     1961.66    220.16 o
   6   4  11       12.04      127.37    112.69 o
 -14   5  11       45.19      144.23    126.45 o
 -13   5  11       53.47       97.18    136.85 o
 -12   5  11      652.76      702.88    120.92 o
 -11   5  11       79.48      165.58     95.56 o
 -10   5  11      217.20      353.86     98.26 o
  -9   5  11      909.97      822.13    117.75 o
  -8   5  11     1260.13     1190.45     76.65 o
  -7   5  11     2833.40     2941.24    100.03 o
  -6   5  11      232.87      347.46     81.03 o
  -5   5  11      187.71      172.99     65.55 o
  -4   5  11      240.18      258.48     78.62 o
  -3   5  11     1909.38     1700.04    166.96 o
  -2   5  11      266.03      248.01     88.19 o
  -1   5  11     1584.70     1550.66    102.19 o
   0   5  11       18.84       34.30     93.78 o
   1   5  11        0.07       34.66     93.40 o
   2   5  11       73.94      163.81     96.71 o
   3   5  11     1058.15     1040.31    112.39 o
   4   5  11        8.19       79.84    127.87 o
 -11   6  11      264.11      369.67    111.57 o
 -10   6  11     1968.36     2006.56    160.90 o
  -9   6  11     2326.17     2214.66    146.33 o
  -8   6  11     1716.97     1580.72    148.92 o
  -7   6  11     1550.41     1574.72    145.18 o
  -6   6  11      277.18      331.95    124.04 o
  -5   6  11      561.14      709.45     96.10 o
  -4   6  11       29.58       35.18     83.91 o
  -3   6  11      620.22      684.50    102.23 o
  -2   6  11        4.38      102.00    103.20 o
  -1   6  11     3101.35     3040.01    160.96 o
   0   6  11      249.01      428.97    128.31 o
   1   6  11     1791.52     1809.57    127.37 o
 -19   0  12       25.89       96.22    172.65 o
 -18   0  12       20.60      141.81    200.36 o
 -17   0  12      699.57      871.19    225.64 o
 -16   0  12     2432.55     2234.79    196.68 o
 -15   0  12        2.26      138.08    146.47 o
 -14   0  12     3882.32     4050.65    105.96 o
 -13   0  12      835.70      760.42     74.00 o
 -12   0  12     2734.30     2587.52     91.48 o
 -11   0  12     1463.15     1573.91     78.78 o
 -10   0  12     2782.90     2706.72     74.75 o
  -9   0  12     5665.62     5422.59    126.71 o
  -8   0  12      610.11      609.29     40.19 o
  -7   0  12     3621.20     3646.08     88.06 o
  -6   0  12     1474.49     1602.81    137.70 o
  -5   0  12     2787.34     2902.84    134.72 o
  -4   0  12      141.40      217.13     59.08 o
  -3   0  12      377.83      322.05    117.56 o
  -2   0  12      115.79       33.86    127.14 o
  -1   0  12     1498.15     1596.96    172.74 o
   0   0  12     7352.97     7455.25    270.72 o
   1   0  12     3075.47     3155.35    197.01 o
   2   0  12     2932.94     2963.06    209.16 o
   3   0  12     9336.53     9132.48    329.01 o
   4   0  12       65.43      245.21    150.13 o
   5   0  12     2875.65     2894.76    242.51 o
   6   0  12     1791.06     1650.19    195.67 o
   7   0  12      277.07      379.40    156.83 o
   8   0  12      192.35      372.38    173.45 o
 -19   1  12      294.70      328.77    166.70 o
 -18   1  12     2085.70     2070.74    157.29 o
 -17   1  12       39.07       59.04     95.27 o
 -16   1  12      272.44      210.05     87.77 o
 -15   1  12      222.65      300.43     70.06 o
 -14   1  12     1198.42     1245.48     69.85 o
 -13   1  12      128.49      142.51     49.90 o
 -12   1  12     3204.84     3100.38     98.30 o
 -11   1  12       46.09       10.27     40.75 o
 -10   1  12       26.61       60.16     30.22 o
  -9   1  12     3835.28     3714.51     61.80 o
  -8   1  12     1392.67     1213.26     49.94 o
  -7   1  12     2683.84     2647.75     47.13 o
  -6   1  12       40.06       44.04     30.10 o
  -5   1  12      764.84      778.08     45.58 o
  -4   1  12        6.33       39.28     44.34 o
  -3   1  12     1712.74     1787.54     53.76 o
  -2   1  12      449.85      473.93     56.60 o
  -1   1  12      445.62      445.64     48.02 o
   0   1  12     1282.84     1317.22    119.41 o
   1   1  12      669.90      819.82    107.74 o
   2   1  12     1367.79     1261.38    121.67 o
   3   1  12     1110.21      923.25    110.21 o
   4   1  12      144.55      145.87    118.79 o
   5   1  12        1.17       80.99    118.57 o
   6   1  12      546.56      833.45    138.15 o
   7   1  12       18.61       74.59    112.66 o
   8   1  12      129.93      113.38    122.18 o
 -18   2  12       18.77       49.33    122.23 o
 -17   2  12        5.20       97.96    114.68 o
 -16   2  12      772.18      866.22    125.14 o
 -15   2  12       58.11      245.40    118.10 o
 -14   2  12     3167.06     3195.74    161.98 o
 -13   2  12       12.62      114.14     65.61 o
 -12   2  12     4264.68     4021.46     86.09 o
 -11   2  12     1416.89     1404.72     55.15 o
 -10   2  12     2529.47     2469.47     81.94 o
  -9   2  12     5479.49     5286.01    102.66 o
  -8   2  12        5.33       79.97     35.81 o
  -7   2  12     2394.70     2396.48     44.65 o
  -6   2  12        2.60       25.10     39.23 o
  -5   2  12      453.76      430.73     47.48 o
  -4   2  12        3.26      102.63     53.00 o
  -3   2  12      225.33      257.56     55.28 o
  -2   2  12      753.10      746.13     55.21 o
  -1   2  12      109.38       87.19     25.17 o
   0   2  12     2246.21     2138.74     53.38 o
   1   2  12     2352.75     2338.47     55.64 o
   2   2  12     1416.15     1342.19    133.51 o
   3   2  12     4805.23     4789.80    180.82 o
   4   2  12       70.04      182.28     98.43 o
   5   2  12     1867.14     2044.03    158.95 o
   6   2  12      610.07      750.45    139.01 o
   7   2  12      649.04      606.18    145.99 o
 -17   3  12     1988.23     2123.70    160.37 o
 -16   3  12      287.82      431.61    118.14 o
 -15   3  12     3630.73     3353.18    173.60 o
 -14   3  12        9.88       84.04    112.68 o
 -13   3  12     1037.95      977.98    110.75 o
 -12   3  12       50.28       41.24     99.56 o
 -11   3  12      617.98      658.18    110.72 o
 -10   3  12      562.44      615.81     60.03 o
  -9   3  12      130.08      146.92     51.97 o
  -8   3  12       20.56       51.64     22.80 o
  -7   3  12     1312.43     1368.29     44.85 o
  -6   3  12     6670.09     6587.27     77.31 o
  -5   3  12      103.20      149.27     40.21 o
  -4   3  12     3264.50     3299.20     65.02 o
  -3   3  12     1678.04     1628.50     61.68 o
  -2   3  12      263.93      300.14     55.80 o
  -1   3  12      281.57      325.69     66.41 o
   0   3  12        4.49        3.43     53.09 o
   1   3  12        1.16      103.05    115.18 o
   2   3  12      159.28      243.48    112.74 o
   3   3  12      304.18      415.96    125.13 o
   4   3  12     1644.12     1753.47    153.26 o
   5   3  12      677.96      882.00    132.85 o
   6   3  12     1236.62     1403.39    160.71 o
 -16   4  12      459.06      498.78    135.25 o
 -15   4  12      537.87      542.61    134.45 o
 -14   4  12      122.78      250.18    130.55 o
 -13   4  12      300.18      385.73    112.87 o
 -12   4  12     3266.43     3356.28    126.94 o
 -11   4  12     2945.79     2820.72    125.34 o
 -10   4  12     2506.20     2384.58    116.26 o
  -9   4  12     2913.56     2960.23    112.81 o
  -8   4  12        7.24       36.77     54.19 o
  -7   4  12       94.47      111.54     56.69 o
  -6   4  12     1984.58     1959.12     94.87 o
  -5   4  12      418.06      449.12     66.60 o
  -4   4  12      141.74      136.56     54.76 o
  -3   4  12        3.33       30.37     54.31 o
  -2   4  12      912.38      882.53     66.25 o
  -1   4  12      376.41      463.37     85.30 o
   0   4  12       35.66       61.55     80.90 o
   1   4  12      723.95      881.96    192.76 o
   2   4  12      344.91      408.55    122.43 o
   3   4  12      576.69      593.64    131.55 o
   4   4  12      116.77      133.68    118.70 o
   5   4  12      776.42      880.14    132.06 o
 -13   5  12      365.40      555.88    140.99 o
 -12   5  12      254.76      380.04    137.72 o
 -11   5  12      764.61      899.96    103.82 o
 -10   5  12      665.26      672.91    100.37 o
  -9   5  12     2114.78     2052.42    122.67 o
  -8   5  12      142.79      176.32     90.37 o
  -7   5  12     1518.54     1616.30     91.21 o
  -6   5  12      168.43      207.84     85.76 o
  -5   5  12      458.03      566.04     93.72 o
  -4   5  12      445.76      543.72     96.02 o
  -3   5  12      672.95      703.61    107.88 o
  -2   5  12     2983.38     3092.75    127.78 o
  -1   5  12       63.57      173.16     87.25 o
   0   5  12     3771.82     3667.18    143.26 o
   1   5  12      348.18      283.52     89.39 o
   2   5  12      373.50      407.88    101.01 o
  -9   6  12      118.83      256.84    131.32 o
  -8   6  12      418.61      463.75    133.77 o
  -7   6  12      620.23      631.26    131.75 o
  -6   6  12     1163.03     1166.51    142.42 o
  -5   6  12      178.10      218.75    168.06 o
  -4   6  12       97.02      182.66     98.62 o
  -3   6  12      459.83      374.31    110.89 o
  -2   6  12      481.84      441.85    123.22 o
 -18   1  13        0.52      186.93    109.85 o
 -17   1  13     1597.92     1656.14    124.38 o
 -16   1  13      185.67      300.84     98.35 o
 -15   1  13     3853.28     3789.28    186.03 o
 -14   1  13       63.95       78.60     80.97 o
 -13   1  13     1268.68     1172.96     78.16 o
 -12   1  13     1051.10     1094.75     54.02 o
 -11   1  13     1170.26     1349.33     78.34 o
 -10   1  13      154.38      179.47     34.06 o
  -9   1  13     3608.43     3525.83     53.34 o
  -8   1  13     2454.48     2447.13     62.20 o
  -7   1  13     2178.29     2224.69     48.88 o
  -6   1  13    10021.14     9932.89     81.85 o
  -5   1  13       23.89       67.47     48.47 o
  -4   1  13      316.15      302.43     54.85 o
  -3   1  13      228.31      205.58     44.79 o
  -2   1  13      331.64      354.12     52.45 o
  -1   1  13     1476.59     1335.43     51.83 o
   0   1  13     1322.25     1208.12    111.94 o
   1   1  13     1202.65     1389.34    126.12 o
   2   1  13     1911.90     1960.19    143.66 o
   3   1  13      375.34      513.77    121.45 o
   4   1  13     2101.29     2037.98    164.06 o
   5   1  13        6.23      134.47    106.33 o
   6   1  13     2517.37     2784.43    172.92 o
 -17   2  13       39.13      102.74    124.11 o
 -16   2  13     1450.33     1683.03    149.72 o
 -15   2  13     2299.03     2408.97    150.61 o
 -14   2  13      510.98      418.62    142.16 o
 -13   2  13      776.36      852.86    124.72 o
 -12   2  13      224.20      293.21     90.94 o
 -11   2  13      293.19      265.74     38.58 o
 -10   2  13     1509.21     1506.51     61.01 o
  -9   2  13        1.53      106.16     46.17 o
  -8   2  13     1562.70     1579.27     51.13 o
  -7   2  13       12.60      100.84     31.64 o
  -6   2  13      369.79      438.04     44.79 o
  -5   2  13     1061.14     1096.16     55.22 o
  -4   2  13       16.36       25.33     54.48 o
  -3   2  13      263.61      229.35     62.50 o
  -2   2  13      144.28      225.19     44.65 o
  -1   2  13        7.98       46.47     51.13 o
   0   2  13     1435.61     1388.41     80.19 o
   1   2  13     2557.25     2471.27    150.67 o
   2   2  13       17.75      183.56    122.53 o
   3   2  13     1033.42     1120.81    141.63 o
   4   2  13      270.37      311.63    171.40 o
   5   2  13       34.89      133.83    133.94 o
 -16   3  13       57.50       69.33    129.60 o
 -15   3  13      124.18      240.90    176.67 o
 -14   3  13        0.43       72.39    112.60 o
 -13   3  13     2731.35     2753.59    158.51 o
 -12   3  13     1567.21     1868.43    136.33 o
 -11   3  13     4668.75     4744.07    191.79 o
 -10   3  13     1158.94     1176.41     63.42 o
  -9   3  13     1449.77     1447.01     67.73 o
  -8   3  13        3.35       17.46     48.76 o
  -7   3  13       27.94       45.35     44.73 o
  -6   3  13       86.75      117.19     41.01 o
  -5   3  13        2.69       72.80     41.39 o
  -4   3  13      346.31      377.74     57.27 o
  -3   3  13        0.86       31.98     53.16 o
  -2   3  13     1936.17     1843.57     95.39 o
  -1   3  13       68.98      123.99    117.58 o
   0   3  13     1331.19     1259.40    126.62 o
   1   3  13      144.07      109.57    117.36 o
   2   3  13       19.87      192.13    113.92 o
   3   3  13     2034.16     2254.89    141.50 o
   4   3  13       27.05      133.14    128.42 o
 -15   4  13      103.15      140.18    112.05 o
 -14   4  13     1461.75     1395.61    151.08 o
 -13   4  13        6.59      149.21    127.72 o
 -12   4  13      355.14      418.89     92.50 o
 -11   4  13       21.94      145.58     87.98 o
 -10   4  13      298.27      271.75     87.93 o
  -9   4  13     1692.61     1605.67    104.78 o
  -8   4  13      576.36      629.01     66.16 o
  -7   4  13      294.11      386.86     65.84 o
  -6   4  13     2730.41     2704.22    104.38 o
  -5   4  13      635.47      523.79     70.32 o
  -4   4  13     4193.24     4208.54    110.51 o
  -3   4  13      719.02      820.54     81.29 o
  -2   4  13      445.43      466.16     90.30 o
  -1   4  13      220.98      309.79    123.90 o
   0   4  13        6.67       88.74    128.77 o
   1   4  13     2009.08     2093.14    201.68 o
   2   4  13      138.49      287.18    137.75 o
   3   4  13     1947.35     2244.56    258.64 o
 -12   5  13      605.69      809.65    107.76 o
 -11   5  13        8.87      127.09     97.01 o
 -10   5  13      548.67      444.03    103.54 o
  -9   5  13      732.51      727.70    101.77 o
  -8   5  13     1024.75     1016.54    103.73 o
  -7   5  13      118.54      175.26     93.78 o
  -6   5  13      191.32      189.50     83.63 o
  -5   5  13     1331.81     1331.69    115.00 o
  -4   5  13       12.27       62.56     97.98 o
  -3   5  13      464.21      568.07    136.49 o
  -2   5  13      540.73      667.76    105.25 o
  -1   5  13      159.52      211.65     96.03 o
   0   5  13      530.63      577.10    105.67 o
 -17   0  14      177.19      216.74    179.76 o
 -16   0  14     1010.07     1047.33    118.50 o
 -15   0  14      153.14      169.32     89.13 o
 -14   0  14       46.53        8.44    138.36 o
 -13   0  14     1346.18     1385.34    134.38 o
 -12   0  14      281.30      392.79     71.88 o
 -11   0  14      744.74      739.25     75.43 o
 -10   0  14     7429.32     7296.75    154.75 o
  -9   0  14     2380.38     2333.13     57.21 o
  -8   0  14     3747.02     3771.36     77.76 o
  -7   0  14     9214.68     8962.80    111.67 o
  -6   0  14     1389.99     1409.83     89.60 o
  -5   0  14     3426.65     3207.88    122.85 o
  -4   0  14      133.42      151.94     80.11 o
  -3   0  14       44.70      152.40    156.36 o
  -2   0  14       43.75       27.82    121.53 o
  -1   0  14       20.03       82.72    160.71 o
   0   0  14       60.49      214.45    169.08 o
   1   0  14     1191.41     1226.76    205.53 o
   2   0  14       28.74      156.88    167.34 o
   3   0  14     3661.00     3968.76    261.89 o
   4   0  14      561.11      620.44    205.01 o
 -17   1  14       70.09      287.84    103.49 o
 -16   1  14      146.81      245.48     94.48 o
 -15   1  14      581.09      595.31     91.29 o
 -14   1  14     3218.72     3019.41    124.37 o
 -13   1  14        6.28       89.44     74.97 o
 -12   1  14     1216.40     1221.16     72.29 o
 -11   1  14     2143.78     2169.97     51.22 o
 -10   1  14       41.86       42.29     36.66 o
  -9   1  14     3930.13     3840.00     63.51 o
  -8   1  14      323.37      307.27     30.79 o
  -7   1  14      210.41      239.79     38.24 o
  -6   1  14      419.74      450.42     42.33 o
  -5   1  14     2288.25     2182.43     69.19 o
  -4   1  14       22.54      111.00     55.92 o
  -3   1  14      467.86      504.39     48.48 o
  -2   1  14     1651.65     1653.01    131.55 o
  -1   1  14     1084.17     1060.12    123.73 o
   0   1  14     2439.99     2595.36    159.19 o
   1   1  14     1792.71     1844.56    150.42 o
   2   1  14      137.63      225.71    105.56 o
   3   1  14       76.85       65.51    122.50 o
   4   1  14     1034.51      898.99    138.25 o
 -16   2  14       30.60       25.96    119.33 o
 -15   2  14      219.11      301.95    199.62 o
 -14   2  14      331.77      335.29    116.40 o
 -13   2  14      174.24      253.29     90.94 o
 -12   2  14     2395.99     2114.22    131.09 o
 -11   2  14      406.64      342.13     50.39 o
 -10   2  14     6026.46     5904.60    204.18 o
  -9   2  14      145.29      243.19     42.99 o
  -8   2  14     1251.82     1264.97     51.88 o
  -7   2  14     1809.64     1856.95     57.99 o
  -6   2  14      236.27      261.59     50.90 o
  -5   2  14     2625.18     2547.49     73.98 o
  -4   2  14       19.61       68.16     69.91 o
  -3   2  14     3794.30     3564.95    155.79 o
  -2   2  14      146.77      155.24     59.08 o
  -1   2  14      536.56      642.87    132.66 o
   0   2  14      938.85      864.13    115.98 o
   1   2  14       83.89      101.18     99.80 o
   2   2  14     1213.95     1132.27    135.37 o
   3   2  14      157.71      296.61    121.77 o
   4   2  14      597.20      813.62    208.92 o
 -15   3  14     3124.15     3051.37    177.99 o
 -14   3  14       34.70      148.16    120.49 o
 -13   3  14      465.97      547.10    113.21 o
 -12   3  14       90.95      265.80     70.22 o
 -11   3  14      125.62      208.46     69.20 o
 -10   3  14       66.94       92.81     71.80 o
  -9   3  14       59.69       74.93     54.10 o
  -8   3  14     3389.92     3178.09     90.36 o
  -7   3  14     2160.48     2165.93     77.44 o
  -6   3  14     2439.11     2283.16    100.42 o
  -5   3  14      972.20     1019.68     77.02 o
  -4   3  14       35.62      170.38     69.43 o
  -3   3  14     2645.18     2688.75    104.45 o
  -2   3  14       16.21       36.92    118.77 o
  -1   3  14     1345.92     1410.70    169.74 o
   0   3  14      596.27      673.16    139.58 o
   1   3  14      139.98      147.19    113.39 o
   2   3  14     1168.11     1382.54    157.47 o
 -13   4  14       24.35      116.54    106.36 o
 -12   4  14      688.47      648.50     97.30 o
 -11   4  14      100.51      233.69     88.38 o
 -10   4  14      915.43      920.13     96.13 o
  -9   4  14      399.21      386.60     89.22 o
  -8   4  14     1141.69     1278.75    103.28 o
  -7   4  14      207.79      164.04     63.82 o
  -6   4  14     1930.02     1929.20    120.88 o
  -5   4  14       33.95       89.41     71.57 o
  -4   4  14       33.73       79.32     73.31 o
  -3   4  14     1388.94     1417.16     91.99 o
  -2   4  14     1344.73     1249.26    110.97 o
  -1   4  14       32.06      156.09    104.80 o
   0   4  14       97.87      181.87    105.34 o
  -9   5  14      137.26       94.91     97.50 o
  -8   5  14      130.23      172.32     95.62 o
  -7   5  14     1676.85     1731.34    113.55 o
  -6   5  14        2.95       64.05    118.43 o
  -5   5  14      721.50      848.38     97.96 o
  -4   5  14      606.58      600.30     92.46 o
 -16   1  15      536.66      536.85    101.35 o
 -15   1  15      410.77      419.74     93.98 o
 -14   1  15      258.09      253.76     84.78 o
 -13   1  15      329.59      404.21     86.17 o
 -12   1  15     1739.50     1812.31     89.51 o
 -11   1  15      690.15      656.89     61.36 o
 -10   1  15       49.18       46.84     49.60 o
  -9   1  15     3254.59     3359.78     66.65 o
  -8   1  15      394.50      444.52     46.17 o
  -7   1  15     2693.57     2723.85     62.05 o
  -6   1  15     1063.72     1175.13     51.60 o
  -5   1  15      790.90      858.13     89.79 o
  -4   1  15      213.88      297.19    103.68 o
  -3   1  15      897.98     1059.32    135.51 o
  -2   1  15      206.92      200.62    104.33 o
  -1   1  15      261.09      307.90    113.77 o
   0   1  15      999.97      962.60    127.82 o
   1   1  15      497.42      671.92    139.40 o
   2   1  15      562.77      791.66    140.06 o
 -15   2  15      163.87        4.15    178.38 o
 -14   2  15       54.80       48.33    113.30 o
 -13   2  15       33.53        0.00    102.35 o
 -12   2  15     1317.01     1270.46    117.17 o
 -11   2  15       13.31       47.38     65.66 o
 -10   2  15     2326.92     2350.60     77.99 o
  -9   2  15      241.77      325.12     52.61 o
  -8   2  15       29.17       65.57     50.22 o
  -7   2  15      345.30      398.76     57.67 o
  -6   2  15      533.71      581.75     61.72 o
  -5   2  15       54.24       98.14     66.15 o
  -4   2  15       77.83      280.60    112.77 o
  -3   2  15       85.33      232.27    120.49 o
  -2   2  15     2145.22     1899.63    189.95 o
  -1   2  15     1000.89     1266.87    148.51 o
   0   2  15     1564.28     1910.81    161.53 o
   1   2  15      506.10      632.80    137.67 o
 -14   3  15      257.94      335.08    109.23 o
 -13   3  15     1155.46     1222.43    124.23 o
 -12   3  15      285.51      318.88    106.53 o
 -11   3  15      812.14      749.62     79.47 o
 -10   3  15       73.39       56.93     71.15 o
  -9   3  15     1340.76     1584.52     75.19 o
  -8   3  15     1486.28     1576.96     78.36 o
  -7   3  15     1768.09     1858.35     74.89 o
  -6   3  15      216.08      255.82     60.39 o
  -5   3  15      191.20      255.97     71.81 o
  -4   3  15     2834.99     2832.33    126.28 o
  -3   3  15       68.05      242.78    100.55 o
  -2   3  15     1908.06     2003.48    150.04 o
  -1   3  15       86.94      327.57    267.62 o
   0   3  15       85.94       90.43    138.92 o
 -11   4  15      217.99      257.23     94.57 o
 -10   4  15      347.70      343.79     90.82 o
  -9   4  15     1552.87     1512.23    105.89 o
  -8   4  15      233.08      105.61     88.39 o
  -7   4  15      639.63      657.67     94.77 o
  -6   4  15      743.99      886.42     82.72 o
  -5   4  15       12.78      120.18     71.67 o
  -4   4  15     1649.26     1692.57    121.13 o
  -3   4  15       10.16       41.47     97.02 o
 -14   0  16       38.41       25.49     99.58 o
 -13   0  16       11.83       67.49     94.38 o
 -12   0  16      359.35      493.81     97.99 o
 -11   0  16       76.58      176.47     84.71 o
 -10   0  16     4285.83     4191.85    206.38 o
  -9   0  16       88.24      173.10     73.45 o
  -8   0  16     5399.14     5297.18    121.09 o
  -7   0  16      267.39      229.72     87.66 o
  -6   0  16     2181.59     2422.46    119.86 o
  -5   0  16      804.85      877.50     99.96 o
  -4   0  16     4540.45     4688.92    264.16 o
  -3   0  16      590.03      649.06    182.44 o
  -2   0  16      672.16      835.83    162.14 o
  -1   0  16     3722.98     3687.83    253.79 o
   0   0  16       39.67      189.59    164.56 o
 -14   1  16       51.03       84.10     95.17 o
 -13   1  16      651.06      970.11    108.85 o
 -12   1  16       50.10      212.53     97.13 o
 -11   1  16     2551.58     2598.00    104.50 o
 -10   1  16       18.73       99.54     65.41 o
  -9   1  16       71.37      133.18     68.13 o
  -8   1  16       62.63      120.50     66.53 o
  -7   1  16      575.86      718.44     65.77 o
  -6   1  16       20.58      118.51     59.30 o
  -5   1  16       96.65      148.98     82.21 o
  -4   1  16       35.10       18.48    119.43 o
  -3   1  16      361.09      280.62    117.63 o
  -2   1  16      541.03      583.49    199.22 o
  -1   1  16      580.43      696.24    142.96 o
 -13   2  16       81.16       43.27    104.89 o
 -12   2  16      199.68      145.46    108.54 o
 -11   2  16      939.94      939.50    124.00 o
 -10   2  16      437.55      566.99     82.31 o
  -9   2  16      750.75      837.18     78.34 o
  -8   2  16      938.18     1031.62     64.85 o
  -7   2  16       10.69       59.22     54.99 o
  -6   2  16     1461.58     1384.51     87.12 o
  -5   2  16     1011.09      857.18    100.77 o
  -4   2  16     3843.80     3648.14    168.73 o
  -3   2  16     1340.85     1269.46    151.47 o
  -2   2  16      913.96      929.32    143.77 o
 -11   3  16      983.62      971.18    120.60 o
 -10   3  16      606.89      610.01    109.12 o
  -9   3  16       52.39      146.35     70.47 o
  -8   3  16      870.31      994.27     69.35 o
  -7   3  16      157.94      260.92     64.86 o
  -6   3  16      213.59      295.09     75.33 o
  -5   3  16     1133.69     1209.48    108.74 o
  -4   3  16      157.85      221.90     98.64 o
 -11   1  17     1066.20     1117.86    116.86 o
 -10   1  17      253.94      331.76     71.96 o
  -9   1  17       79.95      154.52     70.70 o
  -8   1  17       31.01       82.01     81.93 o
  -7   1  17     1735.89     1888.02    108.61 o
  -6   1  17      234.40      326.25     92.49 o
  -5   1  17     4793.95     4999.47    195.96 o
 
