# Supplementary material for: Crystal structure of 1-[2-(di­ethyl­aza­n­ium­yl)eth­yl]-3-methyl­imidazolium tetra­chlorido­cuprate(II)
Source: Acta Crystallogr E Crystallogr Commun. 2015 Apr 18;71(Pt 5):m110–1. doi: 10.1107/S2056989015006799 (PMC4420035; doi:10.1107/S2056989015006799)
Supplement: Supplementary file 3 [file e-71-0m110-Isup3.mol]

AS 685 formel.cdx
  ChemDraw03131517172D

 18 16  0  0  0  0  0  0  0  0999 V2000
   -0.8250    1.2678    0.0000 C   0  0  0  0  0  0  0  0  0  0  0  0
   -1.6500    1.2678    0.0000 C   0  0  0  0  0  0  0  0  0  0  0  0
   -1.9049    0.4832    0.0000 N   0  0  0  0  0  0  0  0  0  0  0  0
   -1.2375   -0.0018    0.0000 C   0  0  0  0  0  0  0  0  0  0  0  0
   -0.5701    0.4832    0.0000 N   0  0  0  0  0  0  0  0  0  0  0  0
    0.2549    0.4832    0.0000 C   0  0  0  0  0  0  0  0  0  0  0  0
   -2.7299    0.4832    0.0000 C   0  0  0  0  0  0  0  0  0  0  0  0
    0.6674   -0.2313    0.0000 C   0  0  0  0  0  0  0  0  0  0  0  0
    1.4924   -0.2313    0.0000 N   0  3  0  0  0  0  0  0  0  0  0  0
    1.9049    0.4832    0.0000 C   0  0  0  0  0  0  0  0  0  0  0  0
    2.7299    0.4832    0.0000 C   0  0  0  0  0  0  0  0  0  0  0  0
    1.9049   -0.9458    0.0000 C   0  0  0  0  0  0  0  0  0  0  0  0
    2.7299   -0.9458    0.0000 C   0  0  0  0  0  0  0  0  0  0  0  0
   -1.0522   -0.8553    0.0000 Cu  0  0  0  0  0  0  0  0  0  0  0  0
   -1.7667   -1.2678    0.0000 Cl  0  0  0  0  0  0  0  0  0  0  0  0
   -0.3378   -1.2678    0.0000 Cl  0  0  0  0  0  0  0  0  0  0  0  0
   -1.0522   -0.0303    0.0000 Cl  0  0  0  0  0  0  0  0  0  0  0  0
   -2.5917   -0.6490    0.0000 Cl  0  5  0  0  0  0  0  0  0  0  0  0
  1  2  2  0      
  2  3  1  0      
  3  4  4  0      
  4  5  4  0      
  5  1  1  0      
  5  6  1  0      
  3  7  1  0      
  6  8  1  0      
  8  9  1  0      
  9 10  1  0      
 10 11  1  0      
  9 12  1  0      
 12 13  1  0      
 14 15  1  0      
 14 16  1  0      
 14 17  1  0      
M  CHG  2   9   1  18  -1
M  STY  1   1 SUP
M  SLB  1   1   1
M  SAL   1  5  14  15  16  17  18
M  SMT   1 CuCl4
M  SCL   1  
M  END
