# Supplementary material for: Crystal structure of 1-[2-(di­ethyl­aza­n­ium­yl)eth­yl]-3-methyl­imidazolium tetra­chlorido­cuprate(II)
Source: Acta Crystallogr E Crystallogr Commun. 2015 Apr 18;71(Pt 5):m110–1. doi: 10.1107/S2056989015006799 (PMC4420035; doi:10.1107/S2056989015006799)
Supplement: Supplementary file 4 [file e-71-0m110-Isup4.cml]

<?xml version="1.0"?>
<cml xmlns="http://www.xml-cml.org/schema/cml2/core">
<molecule>
<atomArray>
<atom elementType="C" id="a2379" x2="11.3104" y2="-45.0664"/>
<atom elementType="C" id="a2380" x2="9.78739" y2="-45.0664"/>
<atom elementType="N" hydrogenCount="0" id="a2381" x2="9.31676" y2="-46.5149"/>
<atom elementType="C" id="a2382" x2="10.5489" y2="-47.4101"/>
<atom elementType="N" hydrogenCount="0" id="a2383" x2="11.781" y2="-46.5149"/>
<atom elementType="C" id="a2444" x2="13.304" y2="-46.5149"/>
<atom elementType="C" id="a2446" x2="7.79376" y2="-46.5149"/>
<atom elementType="C" id="a2448" x2="14.0655" y2="-47.8338"/>
<atom elementType="N" formalCharge="1" hydrogenCount="1" id="a2450" x2="15.5885" y2="-47.8338"/>
<atom elementType="C" id="a2452" x2="16.35" y2="-46.5149"/>
<atom elementType="C" id="a2454" x2="17.873" y2="-46.5149"/>
<atom elementType="C" id="a2456" x2="16.35" y2="-49.1528"/>
<atom elementType="C" id="a2458" x2="17.873" y2="-49.1528"/>
</atomArray>
<bondArray>
<bond atomRefs2="a2379 a2380" id="b2401" order="2"/>
<bond atomRefs2="a2380 a2381" id="b2402" order="1"/>
<bond atomRefs2="a2381 a2382" id="b2403" order="A"/>
<bond atomRefs2="a2382 a2383" id="b2404" order="A"/>
<bond atomRefs2="a2383 a2379" id="b2405" order="1"/>
<bond atomRefs2="a2383 a2444" id="b2445" order="1"/>
<bond atomRefs2="a2381 a2446" id="b2447" order="1"/>
<bond atomRefs2="a2444 a2448" id="b2449" order="1"/>
<bond atomRefs2="a2448 a2450" id="b2451" order="1"/>
<bond atomRefs2="a2450 a2452" id="b2453" order="1"/>
<bond atomRefs2="a2452 a2454" id="b2455" order="1"/>
<bond atomRefs2="a2450 a2456" id="b2457" order="1"/>
<bond atomRefs2="a2456 a2458" id="b2459" order="1"/>
</bondArray>
</molecule>
<molecule>
<atomArray>
<atom elementType="R" id="a2461" x2="8.04894" y2="-48.605"/>
</atomArray>
</molecule>
</cml>
